# Supplementary material for: Causal inference on neuroimaging data with Mendelian randomisation
Source: Neuroimage. 2022 Sep;258:119385. doi: 10.1016/j.neuroimage.2022.119385 (PMC10933777; doi:10.1016/j.neuroimage.2022.119385)
Supplement: Supplementary Data S1 — Supplementary Raw Research Data. This is open data under the CC BY license http://creativecommons.org/licenses/by/4.0/ [file mmc1.csv]

idx	id.exposure	id.outcome	outcome	exposure	nsnp	b_MR_Egger	b_Weighted_median	b_IVW	b_Simple_mode	b_Weighted_mode	se_MR_Egger	se_Weighted_median	se_IVW	se_Simple_mode	se_Weighted_mode	pval_MR_Egger	pval_Weighted_median	pval_IVW	pval_Simple_mode	pval_Weighted_mode	egger_intrcpt	egger_intrcpt_se	egger_intrcpt_p	idx_pair	egger_Q	egger_Q_df	egger_Q_p	IDP	nIDP	corr	corr_p	exposure_cat	MR_forward	MR_reverse	nIDP_cat
1	ukb-b-9405	BIG40_0648	aparc-Desikan_lh_area_TotalSurface	Waist circumference || id:ukb-b-9405	390	-0.52347804	-0.25060607	-0.17848019	-0.074962584	-0.318979029	0.116012906	0.066232061	0.042665222	0.204040783	0.108004975	8.51E-06	1.54E-04	2.87E-05	0.713527771	0.003334053	0.005485702	0.001718502	0.001527337	16	485.5056017	388	5.43E-04	aparc-Desikan lh area TotalSurface	Waist circumference	-0.081491607	3.18E-61	nIDP	NA	NA	NA
2	BIG40_0648	ukb-b-9405	Waist circumferenceWaist circumference || id:ukb-b-9405	aparc-Desikan_lh_area_TotalSurface	5	-0.110336515	-0.028721145	-3.69E-04	-0.023070946	-0.043227553	0.192852041	0.01605692	0.031309217	0.037997276	0.015955727	0.607295013	0.073661821	0.990604228	0.576514413	0.053580573	0.010458685	0.018049365	0.602932595	16	30.5173609	3	1.07E-06	aparc-Desikan lh area TotalSurface	Waist circumference	-0.081491607	3.18E-61	nIDP	done	NA	NA
3	ukb-b-18096	BIG40_0648	aparc-Desikan_lh_area_TotalSurface	Leg fat mass (right) || id:ukb-b-18096	420	-0.276070489	-0.206453018	-0.141025801	-0.148733876	-0.336085242	0.128451265	0.065226756	0.047289415	0.208986235	0.125734511	0.032190185	0.001549985	0.002861987	0.477051436	0.007811768	0.002009176	0.00177695	0.258834769	17	596.8278938	418	1.95E-08	aparc-Desikan lh area TotalSurface	Leg fat mass (right)	-0.082321779	4.47E-61	nIDP	NA	NA	NA
4	BIG40_0648	ukb-b-18096	Leg fat mass (right)Leg fat mass (right) || id:ukb-b-18096	aparc-Desikan_lh_area_TotalSurface	5	0.065214489	0.022637459	0.017489337	0.019778733	0.024041567	0.114598702	0.013522018	0.0181632	0.019955423	0.019307507	0.609126799	0.094107329	0.335597928	0.377719161	0.281024933	-0.004539006	0.010725535	0.700657977	17	13.41880216	3	0.003813142	aparc-Desikan lh area TotalSurface	Leg fat mass (right)	-0.082321779	4.47E-61	nIDP	done	NA	NA
5	ukb-b-13378	BIG40_0357	aparc-Desikan_lh_volume_middletemporal	Birth weight || id:ukb-b-13378	164	0.076326271	0.089772717	0.056101141	0.231365278	0.241393735	0.122239048	0.06192913	0.046523748	0.201147351	0.16453861	0.533242159	0.147168971	0.227871353	0.251734761	0.144277049	-4.93E-04	0.002756196	0.85815234	22	221.5664292	162	0.001309513	aparc-Desikan lh volume middletemporal	Birth weight	0.096648512	2.21E-09	nIDP	NA	NA	NA
6	BIG40_0357	ukb-b-13378	Birth weightBirth weight || id:ukb-b-13378	aparc-Desikan_lh_volume_middletemporal	25	0.130836243	0.026087403	0.057743995	0.03011886	0.034271732	0.071931586	0.018404384	0.02778681	0.038633193	0.034979319	0.081972314	0.15634968	0.037699405	0.443240516	0.336972978	-0.004982216	0.004525968	0.282368489	22	134.6115325	23	9.14E-18	aparc-Desikan lh volume middletemporal	Birth weight	0.096648512	2.21E-09	nIDP	done	NA	NA
7	ukb-b-13378	BIG40_0696	aparc-Desikan_rh_area_middletemporal	Birth weight || id:ukb-b-13378	164	-0.05769626	-0.019680203	0.029583801	0.227886158	-0.070172153	0.134403742	0.066177815	0.051225729	0.191855941	0.120049998	0.668292958	0.766173585	0.563589305	0.236640816	0.559675715	0.002129175	0.003030464	0.483319261	23	267.8522852	162	3.28E-07	aparc-Desikan rh area middletemporal	Birth weight	0.097115702	1.88E-09	nIDP	NA	NA	NA
8	BIG40_0696	ukb-b-13378	Birth weightBirth weight || id:ukb-b-13378	aparc-Desikan_rh_area_middletemporal	26	0.040579636	-0.006684367	1.51E-04	-0.004652853	-0.002492138	0.082898384	0.017363442	0.015988842	0.038419334	0.034372435	0.628924625	0.700261224	0.992482819	0.904574381	0.942777798	-0.002260515	0.004545356	0.623486284	23	52.73979793	24	6.26E-04	aparc-Desikan rh area middletemporal	Birth weight	0.097115702	1.88E-09	nIDP	done	NA	NA
9	ukb-b-9405	BIG40_0682	aparc-Desikan_rh_area_TotalSurface	Waist circumference || id:ukb-b-9405	390	-0.5159512	-0.28274632	-0.16787238	-0.29613689	-0.34620514	0.117501579	0.068252282	0.043208208	0.195885172	0.103912362	1.46E-05	3.43E-05	1.02E-04	0.131399682	9.46E-04	0.005534676	0.00174055	0.001591921	29	498.0403193	388	1.30E-04	aparc-Desikan rh area TotalSurface	Waist circumference	-0.080933538	2.04E-60	nIDP	NA	NA	NA
10	BIG40_0682	ukb-b-9405	Waist circumferenceWaist circumference || id:ukb-b-9405	aparc-Desikan_rh_area_TotalSurface	5	-0.135091402	0.015429626	0.014612951	0.044678451	-0.047390005	0.132907405	0.021698453	0.031003984	0.034781971	0.023263694	0.384263118	0.477026389	0.637408696	0.268302084	0.111312563	0.015968972	0.01381679	0.331466323	29	20.97234993	3	1.07E-04	aparc-Desikan rh area TotalSurface	Waist circumference	-0.080933538	2.04E-60	nIDP	done	NA	NA
11	ukb-b-18096	BIG40_0682	aparc-Desikan_rh_area_TotalSurface	Leg fat mass (right) || id:ukb-b-18096	420	-0.247894395	-0.169714751	-0.128670116	0.048578837	-0.285347576	0.129310665	0.070956782	0.047588924	0.220098994	0.130178482	0.055913574	0.016765769	0.006855508	0.825422966	0.02893109	0.001773799	0.001788836	0.321969314	30	604.8367391	418	5.52E-09	aparc-Desikan rh area TotalSurface	Leg fat mass (right)	-0.081942678	1.55E-60	nIDP	NA	NA	NA
12	BIG40_0682	ukb-b-18096	Leg fat mass (right)Leg fat mass (right) || id:ukb-b-18096	aparc-Desikan_rh_area_TotalSurface	5	0.018994591	0.025795947	0.040250886	0.018406608	0.021687335	0.07174369	0.01391236	0.014134389	0.01915112	0.01534287	0.808345561	0.063714165	0.004403263	0.390917286	0.230390585	0.002267465	0.007458502	0.780986386	30	7.610127554	3	0.05479531	aparc-Desikan rh area TotalSurface	Leg fat mass (right)	-0.081942678	1.55E-60	nIDP	done	NA	NA
13	ukb-b-13378	BIG40_0383	aparc-Desikan_rh_volume_inferiorparietal	Birth weight || id:ukb-b-13378	164	0.044160714	-0.051030838	-0.044207127	-0.113111593	-0.073288622	0.119110008	0.0654744	0.045417762	0.170990809	0.114054755	0.711303858	0.435743309	0.330382136	0.509221331	0.521403343	-0.002155703	0.002685618	0.423333481	33	210.3588096	162	0.006313198	aparc-Desikan rh volume inferiorparietal	Birth weight	0.093377305	7.62E-09	nIDP	NA	NA	NA
14	BIG40_0383	ukb-b-13378	Birth weightBirth weight || id:ukb-b-13378	aparc-Desikan_rh_volume_inferiorparietal	24	-0.002872838	0.010445376	0.00108813	0.016271815	0.013805202	0.028304684	0.017697296	0.011886609	0.030674487	0.031953213	0.920075386	0.555040214	0.927061565	0.600872714	0.669732712	2.95E-04	0.001900969	0.878286638	33	23.60164597	22	0.368451136	aparc-Desikan rh volume inferiorparietal	Birth weight	0.093377305	7.62E-09	nIDP	done	NA	NA
15	ukb-b-13378	BIG40_0390	aparc-Desikan_rh_volume_middletemporal	Birth weight || id:ukb-b-13378	164	-0.004694869	0.001724555	0.027358254	-0.017956947	-0.028856943	0.128044942	0.063310278	0.04873965	0.167938458	0.108379498	0.970796629	0.978268531	0.574583414	0.914979367	0.79037678	7.82E-04	0.002887091	0.786861397	36	243.1111526	162	3.85E-05	aparc-Desikan rh volume middletemporal	Birth weight	0.095879266	2.90E-09	nIDP	NA	NA	NA
16	BIG40_0390	ukb-b-13378	Birth weightBirth weight || id:ukb-b-13378	aparc-Desikan_rh_volume_middletemporal	20	-0.013809963	0.006357528	0.011249227	-0.002466795	-0.003326333	0.044907132	0.017563633	0.014342625	0.033093904	0.029417233	0.761975281	0.717373613	0.432851564	0.941360495	0.91115785	0.001663836	0.002819793	0.562488129	36	23.38468012	18	0.176237295	aparc-Desikan rh volume middletemporal	Birth weight	0.095879266	2.90E-09	nIDP	done	NA	NA
17	ukb-b-18096	BIG40_1140	aparc-DKTatlas_lh_thickness_rostralmiddlefrontal	Leg fat mass (right) || id:ukb-b-18096	420	0.056261434	0.14234255	0.053406121	0.134732818	0.184376653	0.120113288	0.067938869	0.044151848	0.221722408	0.135642854	0.639740527	0.0361571	0.226432024	0.543739261	0.174788917	-4.25E-05	0.001661597	0.979615577	46	521.8406999	418	3.99E-04	aparc-DKTatlas lh thickness rostralmiddlefrontal	Leg fat mass (right)	0.08046557	1.65E-56	nIDP	NA	NA	NA
18	BIG40_1140	ukb-b-18096	Leg fat mass (right)Leg fat mass (right) || id:ukb-b-18096	aparc-DKTatlas_lh_thickness_rostralmiddlefrontal	24	0.009171013	-0.011147103	-0.003178303	-0.035357145	-0.031456444	0.025870789	0.011682347	0.011380634	0.028199175	0.026601686	0.726344853	0.339990715	0.780035354	0.222496603	0.249088781	-9.35E-04	0.001751796	0.59897035	46	62.21154005	22	1.05E-05	aparc-DKTatlas lh thickness rostralmiddlefrontal	Leg fat mass (right)	0.08046557	1.65E-56	nIDP	done	NA	NA
19	ukb-b-13378	BIG40_0853	aparc-DKTatlas_rh_area_middletemporal	Birth weight || id:ukb-b-13378	164	-0.028525528	0.009612655	0.033003718	0.181614813	-0.060949917	0.134482283	0.067123459	0.051216572	0.182347121	0.117379002	0.832285013	0.886125453	0.519319133	0.320734171	0.604285585	0.001500991	0.003032234	0.621262656	52	268.1674591	162	3.07E-07	aparc-DKTatlas rh area middletemporal	Birth weight	0.107489443	2.91E-11	nIDP	NA	NA	NA
20	BIG40_0853	ukb-b-13378	Birth weightBirth weight || id:ukb-b-13378	aparc-DKTatlas_rh_area_middletemporal	4	-0.612530854	-0.010669371	-0.020253433	5.05E-04	-0.001507481	0.295069675	0.030087834	0.030104496	0.043592838	0.049109363	0.173557231	0.722883674	0.501092958	0.991480132	0.977439632	0.035442594	0.017603814	0.181699118	52	1.106398202	2	0.575107039	aparc-DKTatlas rh area middletemporal	Birth weight	0.107489443	2.91E-11	nIDP	done	NA	NA
21	ukb-b-13378	BIG40_0481	aparc-DKTatlas_rh_volume_middletemporal	Birth weight || id:ukb-b-13378	164	0.013260796	-0.006976091	0.022335004	-0.004161108	-0.025183167	0.128044954	0.063795709	0.048729424	0.156237991	0.109214465	0.917643774	0.912924511	0.646702892	0.978784923	0.817926734	2.21E-04	0.002887091	0.938977837	62	243.1111175	162	3.85E-05	aparc-DKTatlas rh volume middletemporal	Birth weight	0.101350028	3.48E-10	nIDP	NA	NA	NA
22	BIG40_0481	ukb-b-13378	Birth weightBirth weight || id:ukb-b-13378	aparc-DKTatlas_rh_volume_middletemporal	21	-0.02262375	-0.003387401	0.005959798	-0.013754977	-0.013754977	0.046525987	0.018412187	0.013518273	0.034885175	0.035338494	0.632343666	0.854032275	0.659307299	0.697537598	0.701215733	0.001859153	0.002891589	0.527939077	62	23.17384724	19	0.229771373	aparc-DKTatlas rh volume middletemporal	Birth weight	0.101350028	3.48E-10	nIDP	done	NA	NA
23	ukb-b-13378	BIG40_0730	aparc-pial_lh_area_middletemporal	Birth weight || id:ukb-b-13378	164	0.074175921	0.085194794	0.085920411	-0.143280909	-0.215555714	0.126294714	0.064772332	0.048064061	0.201531913	0.172514283	0.557803796	0.188410416	0.073836886	0.478125794	0.213275324	2.87E-04	0.002847648	0.919983093	66	236.5138622	162	1.21E-04	aparc-pial lh area middletemporal	Birth weight	0.094857267	4.23E-09	nIDP	NA	NA	NA
24	BIG40_0730	ukb-b-13378	Birth weightBirth weight || id:ukb-b-13378	aparc-pial_lh_area_middletemporal	22	0.030187858	0.00421109	0.008165505	0.034451253	0.029926412	0.047738736	0.017592457	0.013466823	0.03319527	0.0306819	0.534317685	0.810819437	0.544287446	0.311149465	0.340476101	-0.001338539	0.00277919	0.635297262	66	25.88413049	20	0.169672893	aparc-pial lh area middletemporal	Birth weight	0.094857267	4.23E-09	nIDP	done	NA	NA
25	ukb-b-19921	BIG40_0716	aparc-pial_lh_area_TotalSurface	Impedance of whole body || id:ukb-b-19921	532	0.276743587	0.239576565	0.166066719	0.380283078	0.345312721	0.106570283	0.060253269	0.04235801	0.199057163	0.112394281	0.009670483	7.00E-05	8.83E-05	0.056617293	0.002232869	-0.001703791	0.001505492	0.25826537	70	785.5781103	530	3.09E-12	aparc-pial lh area TotalSurface	Impedance of whole body	0.080801243	1.15E-61	nIDP	NA	NA	NA
26	BIG40_0716	ukb-b-19921	Impedance of whole bodyImpedance of whole body || id:ukb-b-19921	aparc-pial_lh_area_TotalSurface	5	0.10449152	0.033437537	0.051400911	0.045901468	0.038422652	0.198191396	0.0160154	0.052336946	0.018893251	0.015733157	0.63453928	0.036812583	0.326043083	0.072018556	0.071043937	-0.004543049	0.016173085	0.797044759	70	94.52267374	3	2.34E-20	aparc-pial lh area TotalSurface	Impedance of whole body	0.080801243	1.15E-61	nIDP	done	NA	NA
27	ukb-b-13378	BIG40_0756	aparc-pial_rh_area_inferiorparietal	Birth weight || id:ukb-b-13378	164	0.052733326	-0.011681083	-0.026527546	-0.036295076	-0.007010683	0.118551055	0.063532648	0.045187821	0.168770504	0.118922558	0.65704695	0.854123653	0.557169596	0.829992651	0.95306282	-0.00193354	0.002673014	0.470504412	73	208.3891748	162	0.008157829	aparc-pial rh area inferiorparietal	Birth weight	0.098672162	1.01E-09	nIDP	NA	NA	NA
28	BIG40_0756	ukb-b-13378	Birth weightBirth weight || id:ukb-b-13378	aparc-pial_rh_area_inferiorparietal	17	-0.012036033	1.00E-03	-0.007317979	0.010612989	0.004165932	0.056397915	0.018511782	0.013915129	0.032646504	0.032442557	0.833878596	0.956937942	0.598957039	0.74932654	0.899425129	3.06E-04	0.003537657	0.932204467	73	17.4561344	15	0.292335482	aparc-pial rh area inferiorparietal	Birth weight	0.098672162	1.01E-09	nIDP	done	NA	NA
29	ukb-b-13378	BIG40_0763	aparc-pial_rh_area_middletemporal	Birth weight || id:ukb-b-13378	164	-0.008877749	-0.021078446	0.050034902	-0.152426814	-0.105824518	0.128979008	0.067933637	0.049120647	0.16982632	0.106619771	0.945209056	0.756348069	0.308387002	0.370751808	0.3224047	0.001437162	0.002908152	0.621845809	74	246.6680848	162	2.03E-05	aparc-pial rh area middletemporal	Birth weight	0.096982522	1.95E-09	nIDP	NA	NA	NA
30	BIG40_0763	ukb-b-13378	Birth weightBirth weight || id:ukb-b-13378	aparc-pial_rh_area_middletemporal	19	-0.076360719	0.039572328	0.037345144	0.05773559	0.05299396	0.098421787	0.020119487	0.016597872	0.042284211	0.039554937	0.448496244	0.049198696	0.024449202	0.188944311	0.19699494	0.006528414	0.005571601	0.257466054	74	26.33394189	17	0.068587572	aparc-pial rh area middletemporal	Birth weight	0.096982522	1.95E-09	nIDP	done	NA	NA
31	ukb-b-9405	BIG40_1329	aseg_global_intensity_Brain-Stem	Waist circumference || id:ukb-b-9405	390	-0.106676953	-0.121554422	-0.086128176	-0.203456677	-0.186346698	0.118856657	0.071359412	0.043149032	0.201545311	0.116501088	0.369994824	0.08849114	0.045927094	0.313370284	0.110515274	3.27E-04	0.00176061	0.852870477	79	509.566476	388	3.16E-05	aseg global intensity Brain-Stem	Waist circumference	-0.090126638	3.03E-74	nIDP	NA	NA	NA
32	BIG40_1329	ukb-b-9405	Waist circumferenceWaist circumference || id:ukb-b-9405	aseg_global_intensity_Brain-Stem	16	-0.02214281	-0.024525657	-0.040180269	-0.032596403	-0.03068058	0.048595638	0.014924178	0.022383697	0.020849072	0.019927369	0.655625861	0.100310401	0.072642791	0.138795921	0.144480002	-0.00161837	0.003839718	0.679803276	79	81.38998523	14	1.56E-11	aseg global intensity Brain-Stem	Waist circumference	-0.090126638	3.03E-74	nIDP	done	NA	NA
33	ukb-b-15590	BIG40_1329	aseg_global_intensity_Brain-Stem	Hip circumference || id:ukb-b-15590	438	-0.201482291	-0.106788446	-0.080286991	8.07E-04	-0.133406825	0.091717213	0.056548088	0.034887062	0.168490009	0.115570028	0.028561963	0.058965066	0.02137242	0.996182482	0.248992668	0.002307408	0.001615249	0.153859522	80	568.4981533	436	1.88E-05	aseg global intensity Brain-Stem	Hip circumference	-0.087950242	8.84E-71	nIDP	NA	NA	NA
34	BIG40_1329	ukb-b-15590	Hip circumferenceHip circumference || id:ukb-b-15590	aseg_global_intensity_Brain-Stem	16	-0.004844072	-0.025026986	-0.067678426	-0.037203488	-0.034517087	0.077996005	0.015988333	0.036750956	0.022020889	0.023904262	0.95135586	0.117506024	0.065542186	0.111801984	0.169308566	-0.005637782	0.0061629	0.375787233	80	168.9209341	14	1.13E-28	aseg global intensity Brain-Stem	Hip circumference	-0.087950242	8.84E-71	nIDP	done	NA	NA
35	ukb-b-19393	BIG40_1329	aseg_global_intensity_Brain-Stem	Whole body fat mass || id:ukb-b-19393	443	-0.184212267	-0.109756197	-0.083409227	-0.003524594	-0.137214488	0.099083292	0.056703139	0.036661174	0.172534618	0.112722941	0.063669477	0.052913247	0.022897658	0.983710903	0.224150218	0.001830831	0.001671939	0.274099209	81	607.2406727	441	2.34E-07	aseg global intensity Brain-Stem	Whole body fat mass	-0.093414833	1.09E-78	nIDP	NA	NA	NA
36	BIG40_1329	ukb-b-19393	Whole body fat massWhole body fat mass || id:ukb-b-19393	aseg_global_intensity_Brain-Stem	16	-3.96E-04	-0.026368399	-0.055337271	-0.030932731	-0.030932731	0.069531911	0.015447726	0.032730153	0.021009267	0.021204524	0.995533362	0.0878325	0.090891775	0.161600384	0.165247482	-0.004930002	0.00549448	0.384748299	81	139.7400063	14	7.99E-23	aseg global intensity Brain-Stem	Whole body fat mass	-0.093414833	1.09E-78	nIDP	done	NA	NA
37	ukb-b-19921	BIG40_1329	aseg_global_intensity_Brain-Stem	Impedance of whole body || id:ukb-b-19921	532	0.197701053	0.194813261	0.181829223	0.1950656	0.209848856	0.093876526	0.059663821	0.037268535	0.185224599	0.111621663	0.035676735	0.001093936	1.07E-06	0.292760351	0.060655134	-2.44E-04	0.001326159	0.853894891	82	609.5507002	530	0.009359827	aseg global intensity Brain-Stem	Impedance of whole body	0.09864101	1.16E-87	nIDP	NA	NA	NA
38	BIG40_1329	ukb-b-19921	Impedance of whole bodyImpedance of whole body || id:ukb-b-19921	aseg_global_intensity_Brain-Stem	16	0.031949812	0.004625151	0.018829881	0.006134558	0.006134558	0.032171909	0.012957337	0.014833738	0.01988091	0.02002594	0.337518091	0.721127523	0.204300018	0.761896199	0.763563804	-0.001176856	0.002541579	0.650450712	82	49.81459632	14	6.56E-06	aseg global intensity Brain-Stem	Impedance of whole body	0.09864101	1.16E-87	nIDP	done	NA	NA
39	ukb-b-7376	BIG40_1329	aseg_global_intensity_Brain-Stem	Impedance of leg (right) || id:ukb-b-7376	509	0.143915349	0.125816846	0.134047522	0.086431395	0.11658741	0.089150954	0.053949142	0.034822072	0.164212514	0.096142851	0.10708704	0.019693431	1.18E-04	0.59888264	0.225828161	-1.78E-04	0.001477041	0.904325418	83	658.9355346	507	5.82E-06	aseg global intensity Brain-Stem	Impedance of leg (right)	0.080277753	1.35E-58	nIDP	NA	NA	NA
40	BIG40_1329	ukb-b-7376	Impedance of leg (right)Impedance of leg (right) || id:ukb-b-7376	aseg_global_intensity_Brain-Stem	16	0.016078049	0.002988479	0.023525992	0.011359584	0.007454144	0.052575787	0.016235722	0.024079593	0.026210195	0.02602065	0.764251532	0.853960007	0.328564435	0.67088982	0.778436736	6.68E-04	0.004153499	0.874512084	83	94.00750605	14	6.60E-14	aseg global intensity Brain-Stem	Impedance of leg (right)	0.080277753	1.35E-58	nIDP	done	NA	NA
41	ukb-b-14068	BIG40_1329	aseg_global_intensity_Brain-Stem	Impedance of leg (left) || id:ukb-b-14068	500	0.095243099	0.121201687	0.111084159	0.096112764	0.12612963	0.087066336	0.051732527	0.033872511	0.142626714	0.087573677	0.27452145	0.019136941	0.001039993	0.500701976	0.150418478	2.92E-04	0.001475727	0.843488999	84	632.1589579	498	4.06E-05	aseg global intensity Brain-Stem	Impedance of leg (left)	0.080799223	2.46E-59	nIDP	NA	NA	NA
42	BIG40_1329	ukb-b-14068	Impedance of leg (left)Impedance of leg (left) || id:ukb-b-14068	aseg_global_intensity_Brain-Stem	16	0.032875983	0.012368886	0.024267228	0.022205801	0.019733357	0.050347547	0.015370982	0.023068582	0.027885491	0.023808872	0.524347579	0.420998218	0.292817843	0.438267741	0.420197778	-7.72E-04	0.003977494	0.848852486	84	84.75687568	14	3.68E-12	aseg global intensity Brain-Stem	Impedance of leg (left)	0.080799223	2.46E-59	nIDP	done	NA	NA
43	ukb-b-7859	BIG40_1329	aseg_global_intensity_Brain-Stem	Impedance of arm (right) || id:ukb-b-7859	479	0.141238847	0.248267264	0.25425053	0.231938773	0.248659359	0.109701308	0.064704755	0.041463666	0.194089749	0.151229586	0.19854943	1.25E-04	8.68E-10	0.232676534	0.1007819	0.001551901	0.00139475	0.266409117	85	498.2223948	477	0.242377789	aseg global intensity Brain-Stem	Impedance of arm (right)	0.095908973	5.99E-83	nIDP	NA	NA	NA
44	BIG40_1329	ukb-b-7859	Impedance of arm (right)Impedance of arm (right) || id:ukb-b-7859	aseg_global_intensity_Brain-Stem	16	0.01840133	0.01365124	0.014325221	-1.08E-04	-1.08E-04	0.027829108	0.011361402	0.012748	0.019283003	0.018703032	0.51920179	0.229539709	0.261130531	0.99560937	0.995473221	-3.66E-04	0.002198614	0.870289578	85	43.22540344	14	7.88E-05	aseg global intensity Brain-Stem	Impedance of arm (right)	0.095908973	5.99E-83	nIDP	done	NA	NA
45	ukb-b-19379	BIG40_1329	aseg_global_intensity_Brain-Stem	Impedance of arm (left) || id:ukb-b-19379	465	0.255204297	0.26187049	0.235368181	0.278497463	0.278497463	0.117765687	0.066210866	0.044163804	0.207479135	0.145557619	0.03074013	7.65E-05	9.85E-08	0.180157903	0.056322937	-2.75E-04	0.001514491	0.855875202	86	551.1523343	463	0.002955715	aseg global intensity Brain-Stem	Impedance of arm (left)	0.096112145	2.68E-83	nIDP	NA	NA	NA
46	BIG40_1329	ukb-b-19379	Impedance of arm (left)Impedance of arm (left) || id:ukb-b-19379	aseg_global_intensity_Brain-Stem	16	0.032290865	0.017792147	0.012981657	0.018626275	0.01784117	0.03261177	0.011633131	0.015163035	0.020074203	0.01932934	0.338901515	0.126156038	0.391921217	0.368165054	0.370611611	-0.001732146	0.002576431	0.512333575	86	58.93667591	14	1.80E-07	aseg global intensity Brain-Stem	Impedance of arm (left)	0.096112145	2.68E-83	nIDP	done	NA	NA
47	ukb-b-18096	BIG40_1329	aseg_global_intensity_Brain-Stem	Leg fat mass (right) || id:ukb-b-18096	420	-0.118713627	-0.129731843	-0.135479182	-0.176129848	-0.176129848	0.12406833	0.074563376	0.045606536	0.224557197	0.136246275	0.339200735	0.081878875	0.0029721	0.433282113	0.196816329	-2.49E-04	0.001716306	0.88451926	87	556.7632573	418	6.09E-06	aseg global intensity Brain-Stem	Leg fat mass (right)	-0.097856888	2.71E-86	nIDP	NA	NA	NA
48	BIG40_1329	ukb-b-18096	Leg fat mass (right)Leg fat mass (right) || id:ukb-b-18096	aseg_global_intensity_Brain-Stem	16	-0.010014629	-0.025987664	-0.040666264	-0.025317033	-0.025317033	0.04772259	0.013593533	0.022255206	0.018770464	0.018306406	0.836807236	0.055906132	0.067659227	0.197422607	0.186918661	-0.002750307	0.00377092	0.477815433	87	97.80014562	14	1.25E-14	aseg global intensity Brain-Stem	Leg fat mass (right)	-0.097856888	2.71E-86	nIDP	done	NA	NA
49	ukb-b-6704	BIG40_1329	aseg_global_intensity_Brain-Stem	Arm fat mass (right) || id:ukb-b-6704	448	-0.174906657	-0.10351975	-0.071966686	-0.033436115	-0.124829757	0.093331777	0.057412167	0.035306381	0.170020328	0.102751449	0.061579677	0.07137286	0.041515156	0.844183377	0.225056625	0.001886901	0.001583773	0.234131834	88	578.5856459	446	2.21E-05	aseg global intensity Brain-Stem	Arm fat mass (right)	-0.089428521	2.62E-72	nIDP	NA	NA	NA
50	BIG40_1329	ukb-b-6704	Arm fat mass (right)Arm fat mass (right) || id:ukb-b-6704	aseg_global_intensity_Brain-Stem	16	-0.017351968	-0.01642508	-0.049741727	-0.022603803	-0.022603803	0.069789738	0.016229628	0.032257199	0.021300254	0.021302954	0.807255602	0.311517523	0.123065116	0.305387948	0.305447097	-0.002906143	0.005514527	0.606445531	88	139.0411786	14	1.10E-22	aseg global intensity Brain-Stem	Arm fat mass (right)	-0.089428521	2.62E-72	nIDP	done	NA	NA
51	ukb-b-20044	BIG40_1329	aseg_global_intensity_Brain-Stem	Trunk fat mass || id:ukb-b-20044	446	-0.151006872	-0.086254813	-0.083681172	0.098896004	-0.038635974	0.095519706	0.050271242	0.034520543	0.17136607	0.110327464	0.114613534	0.086200781	0.015346473	0.564161198	0.726359085	0.00126879	0.001678334	0.450060841	89	577.9288068	444	1.81E-05	aseg global intensity Brain-Stem	Trunk fat mass	-0.08732635	5.60E-69	nIDP	NA	NA	NA
52	BIG40_1329	ukb-b-20044	Trunk fat massTrunk fat mass || id:ukb-b-20044	aseg_global_intensity_Brain-Stem	16	0.006174259	-0.020785383	-0.058534364	-0.026796671	-0.026796671	0.079176273	0.015569745	0.037337073	0.020724453	0.020254618	0.938946607	0.181881115	0.116944695	0.215572498	0.205653194	-0.005806051	0.006256301	0.369114991	89	170.3626621	14	5.78E-29	aseg global intensity Brain-Stem	Trunk fat mass	-0.08732635	5.60E-69	nIDP	done	NA	NA
53	ukb-b-8338	BIG40_1329	aseg_global_intensity_Brain-Stem	Arm fat mass (left) || id:ukb-b-8338	436	-0.197806115	-0.116089351	-0.118400701	-0.204158644	-0.175304099	0.094097263	0.058416727	0.035630683	0.162924437	0.100757536	0.036116176	0.046893353	8.91E-04	0.210846852	0.082590699	0.001455168	0.001595951	0.362386805	90	566.1506492	434	1.90E-05	aseg global intensity Brain-Stem	Arm fat mass (left)	-0.102459851	4.35E-09	nIDP	NA	NA	NA
54	BIG40_1329	ukb-b-8338	Arm fat mass (left)Arm fat mass (left) || id:ukb-b-8338	aseg_global_intensity_Brain-Stem	16	-0.01877863	-0.009839644	-0.051811945	-0.015149188	-0.015149188	0.070188223	0.01569743	0.03245004	0.022281228	0.022043061	0.792949448	0.530769655	0.110339696	0.506920949	0.502410882	-0.002963858	0.005545976	0.601438139	90	140.6463091	14	5.28E-23	aseg global intensity Brain-Stem	Arm fat mass (left)	-0.102459851	4.35E-09	nIDP	done	NA	NA
55	ukb-b-2122	BIG40_1329	aseg_global_intensity_Brain-Stem	Ankle spacing width (left) || id:ukb-b-2122	234	-0.060059786	-0.065808038	-0.095649091	0.115570131	-0.011585601	0.080075869	0.045909699	0.030552406	0.126092802	0.092651144	0.453992945	0.151736866	0.00174416	0.360327108	0.900595415	-0.00101961	0.002119974	0.631002551	91	263.4250892	232	0.076590675	aseg global intensity Brain-Stem	Ankle spacing width (left)	-0.110407193	1.40E-37	nIDP	NA	NA	NA
56	BIG40_1329	ukb-b-2122	Ankle spacing width (left)Ankle spacing width (left) || id:ukb-b-2122	aseg_global_intensity_Brain-Stem	16	-0.020206609	-0.035323494	-0.045300104	-0.033770744	-0.020417301	0.076136542	0.028667359	0.035163856	0.056928545	0.046742049	0.794569647	0.217879931	0.197656317	0.561877265	0.668473155	-0.002258948	0.006028808	0.713504094	91	67.92381588	14	4.58E-09	aseg global intensity Brain-Stem	Ankle spacing width (left)	-0.110407193	1.40E-37	nIDP	done	NA	NA
57	ukb-b-8607	BIG40_1329	aseg_global_intensity_Brain-Stem	Ankle spacing width (right) || id:ukb-b-8607	223	-0.050987955	-0.106445697	-0.086542298	-0.089341543	-0.108056539	0.08334452	0.043308536	0.031223611	0.117271107	0.092763525	0.541316575	0.013977323	0.005576542	0.4469655	0.245325757	-0.001054711	0.002291672	0.645798932	92	267.4098017	221	0.017833464	aseg global intensity Brain-Stem	Ankle spacing width (right)	-0.104999704	3.80E-34	nIDP	NA	NA	NA
58	BIG40_1329	ukb-b-8607	Ankle spacing width (right)Ankle spacing width (right) || id:ukb-b-8607	aseg_global_intensity_Brain-Stem	16	-0.053221328	-0.009631695	-0.058940512	0.024640872	0.024640872	0.079654462	0.029980191	0.036620196	0.062294976	0.047779559	0.51490147	0.748006827	0.10750522	0.698004624	0.613567394	-5.15E-04	0.006307997	0.936096272	92	72.58844889	14	6.53E-10	aseg global intensity Brain-Stem	Ankle spacing width (right)	-0.104999704	3.80E-34	nIDP	done	NA	NA
59	ukb-b-11842	BIG40_1329	aseg_global_intensity_Brain-Stem	Weight || id:ukb-b-11842	526	-0.115216548	-0.132057862	-0.174910705	0.010638446	-0.081169964	0.086031855	0.055619628	0.034636137	0.172586494	0.108888011	0.181076013	0.017582106	4.42E-07	0.950871992	0.45633668	-0.001035852	0.001366442	0.448752941	94	662.5596612	524	3.56E-05	aseg global intensity Brain-Stem	Weight	-0.130338246	8.96E-154	IDP	NA	NA	NA
60	BIG40_1329	ukb-b-11842	WeightWeight || id:ukb-b-11842	aseg_global_intensity_Brain-Stem	16	0.004765098	-0.028246194	-0.05891562	-0.031946206	-0.031946206	0.070025921	0.014616047	0.033249903	0.019918232	0.020772113	0.946710042	0.053292047	0.076410577	0.129587082	0.144888826	-0.005713781	0.005533189	0.319283127	94	179.7310026	14	7.34E-31	aseg global intensity Brain-Stem	Weight	-0.130338246	8.96E-154	IDP	done	NA	NA
61	ukb-b-13354	BIG40_1329	aseg_global_intensity_Brain-Stem	Whole body fat-free mass || id:ukb-b-13354	570	-0.196488602	-0.197913243	-0.237431405	-0.173575669	-0.173575669	0.096731701	0.065486449	0.042260524	0.20770264	0.131600167	0.042692286	0.002509434	1.93E-08	0.403678339	0.187712251	-5.83E-04	0.001237766	0.638093756	96	725.5757127	568	7.77E-06	aseg global intensity Brain-Stem	Whole body fat-free mass	-0.132773963	7.36E-158	IDP	NA	NA	NA
62	BIG40_1329	ukb-b-13354	Whole body fat-free massWhole body fat-free mass || id:ukb-b-13354	aseg_global_intensity_Brain-Stem	16	0.00531756	-0.022271125	-0.046342287	-0.0220614	-0.019992628	0.050538547	0.009869049	0.024216243	0.016919363	0.015469827	0.917695545	0.024029094	0.055660281	0.211919009	0.215786551	-0.004634575	0.003992982	0.26518172	96	182.782573	14	1.76E-31	aseg global intensity Brain-Stem	Whole body fat-free mass	-0.132773963	7.36E-158	IDP	done	NA	NA
63	ukb-b-14540	BIG40_1329	aseg_global_intensity_Brain-Stem	Whole body water mass || id:ukb-b-14540	576	-0.180248736	-0.230153683	-0.260741319	-0.222566739	-0.161892031	0.09825568	0.061927861	0.042746671	0.221146011	0.136246508	0.067099195	2.02E-04	1.06E-09	0.314634794	0.235233808	-0.001137411	0.00125009	0.363276518	97	753.8335907	574	5.99E-07	aseg global intensity Brain-Stem	Whole body water mass	-0.144259804	1.33E-177	IDP	NA	NA	NA
64	BIG40_1329	ukb-b-14540	Whole body water massWhole body water mass || id:ukb-b-14540	aseg_global_intensity_Brain-Stem	16	0.00547582	-0.02175945	-0.045496023	-0.021409116	-0.019306604	0.050160516	0.010240932	0.024022395	0.017329404	0.015844335	0.914620165	0.033607231	0.058238229	0.235674099	0.241845748	-0.004572806	0.00396309	0.267880321	97	179.4560996	14	8.35E-31	aseg global intensity Brain-Stem	Whole body water mass	-0.144259804	1.33E-177	IDP	done	NA	NA
65	ukb-b-12828	BIG40_1329	aseg_global_intensity_Brain-Stem	Leg fat-free mass (right) || id:ukb-b-12828	530	-0.099128355	-0.184593185	-0.269509468	-0.004251004	-0.097167379	0.100971456	0.068796264	0.043505024	0.217898256	0.131589506	0.326674467	0.007292438	5.83E-10	0.984442315	0.460591082	-0.002433601	0.001302164	0.06219157	98	660.3800384	528	7.36E-05	aseg global intensity Brain-Stem	Leg fat-free mass (right)	-0.124705443	2.51E-139	IDP	NA	NA	NA
66	BIG40_1329	ukb-b-12828	Leg fat-free mass (right)Leg fat-free mass (right) || id:ukb-b-12828	aseg_global_intensity_Brain-Stem	16	0.007913242	-0.015565992	-0.047407048	-0.016473928	-0.015404932	0.055623101	0.010422202	0.026588738	0.015040626	0.014203813	0.888897477	0.135295483	0.074590413	0.290662752	0.29523989	-0.004962731	0.004394562	0.27775485	98	201.5389403	14	2.66E-35	aseg global intensity Brain-Stem	Leg fat-free mass (right)	-0.124705443	2.51E-139	IDP	done	NA	NA
67	ukb-b-19520	BIG40_1329	aseg_global_intensity_Brain-Stem	Arm fat-free mass (right) || id:ukb-b-19520	529	-0.186921582	-0.20319134	-0.259907292	-0.024017779	-0.120528882	0.112265027	0.07047533	0.047251112	0.231969334	0.146963755	0.096506546	0.003937129	3.79E-08	0.917574835	0.412514025	-9.88E-04	0.001378055	0.473837992	99	704.0802552	527	3.51E-07	aseg global intensity Brain-Stem	Arm fat-free mass (right)	-0.132882695	4.78E-158	IDP	NA	NA	NA
68	BIG40_1329	ukb-b-19520	Arm fat-free mass (right)Arm fat-free mass (right) || id:ukb-b-19520	aseg_global_intensity_Brain-Stem	16	0.011393513	-0.025449677	-0.044584987	-0.02288638	-0.018169952	0.04175743	0.009780365	0.020630849	0.015788131	0.015609359	0.788951952	0.009264964	0.030688893	0.167757113	0.262588352	-0.005021959	0.003299176	0.150225837	99	125.9910394	14	4.19E-20	aseg global intensity Brain-Stem	Arm fat-free mass (right)	-0.132882695	4.78E-158	IDP	done	NA	NA
69	ukb-b-19925	BIG40_1329	aseg_global_intensity_Brain-Stem	Arm fat-free mass (left) || id:ukb-b-19925	547	-0.180848299	-0.220049533	-0.264568632	-0.119889388	-0.179133447	0.10768735	0.069576199	0.044693129	0.228470702	0.146916122	0.093650572	0.001563065	3.23E-09	0.599971846	0.223260382	-0.00113256	0.001325327	0.39317494	100	690.1781871	545	2.27E-05	aseg global intensity Brain-Stem	Arm fat-free mass (left)	-0.131571829	6.24E-155	IDP	NA	NA	NA
70	BIG40_1329	ukb-b-19925	Arm fat-free mass (left)Arm fat-free mass (left) || id:ukb-b-19925	aseg_global_intensity_Brain-Stem	16	0.004013	-0.022614103	-0.043452181	-0.029111216	-0.019667687	0.042155772	0.010051004	0.020387726	0.018098641	0.018424527	0.925509426	0.024453097	0.033065161	0.128571291	0.302637999	-0.004258366	0.003330756	0.221862759	100	123.54601	14	1.27E-19	aseg global intensity Brain-Stem	Arm fat-free mass (left)	-0.131571829	6.24E-155	IDP	done	NA	NA
71	ukb-b-9093	BIG40_1329	aseg_global_intensity_Brain-Stem	Arm predicted mass (left) || id:ukb-b-9093	538	-0.179943553	-0.201154597	-0.254971456	0.004014214	-0.144061031	0.106867876	0.067545341	0.044512555	0.237178607	0.143900361	0.092803599	0.002900719	1.02E-08	0.986502848	0.317221361	-0.001013622	0.001312474	0.440277756	101	657.9830883	536	2.37E-04	aseg global intensity Brain-Stem	Arm predicted mass (left)	-0.130394331	3.56E-152	IDP	NA	NA	NA
72	BIG40_1329	ukb-b-9093	Arm predicted mass (left)Arm predicted mass (left) || id:ukb-b-9093	aseg_global_intensity_Brain-Stem	16	0.007574517	-0.015593687	-0.041525803	-0.013629591	-0.005712033	0.042835445	0.010866813	0.020755863	0.019047222	0.016724937	0.862175923	0.151292069	0.045427082	0.485248436	0.737443612	-0.004405015	0.003384418	0.214078822	101	128.5718608	14	1.30E-20	aseg global intensity Brain-Stem	Arm predicted mass (left)	-0.130394331	3.56E-152	IDP	done	NA	NA
73	ukb-d-30210_irnt	BIG40_1330	aseg_global_intensity_CSF	Eosinophill percentage || id:ukb-d-30210_irnt	319	-0.093332764	-0.114426843	-0.075277822	-0.166955845	-0.151287387	0.057259541	0.040486124	0.029244552	0.09940428	0.056295802	0.104095753	0.004708584	0.010050698	0.094024338	0.007580692	6.12E-04	0.001666919	0.713910669	108	529.789773	317	6.45E-13	aseg global intensity CSF	Eosinophill percentage	-0.092644819	3.35E-10	nIDP	NA	NA	NA
74	BIG40_1330	ukb-d-30210_irnt	Eosinophill percentageEosinophill percentage || id:ukb-d-30210_irnt	aseg_global_intensity_CSF	25	-0.031650855	-0.004289437	-0.069204709	0.00386676	0.00386676	0.133181142	0.014784426	0.044131048	0.027193798	0.025452643	0.814254763	0.771715144	0.116842924	0.88811474	0.880520077	-0.002622346	0.008753133	0.767181041	108	504.5280152	23	4.03E-92	aseg global intensity CSF	Eosinophill percentage	-0.092644819	3.35E-10	nIDP	done	NA	NA
75	ukb-b-17685	BIG40_1333	aseg_global_intensity_Optic-Chiasm	Maternal smoking around birth || id:ukb-b-17685	39	-1.545149935	-0.149658967	-0.099572007	0.730039414	-0.299304056	1.200062385	0.373865581	0.266421973	0.776389886	0.779050789	0.205895529	0.688934435	0.708599273	0.353002911	0.702978673	0.010202576	0.008258418	0.224463086	109	35.09719305	37	0.558502866	aseg global intensity Optic-Chiasm	Maternal smoking around birth	-0.080567492	4.64E-53	nIDP	NA	NA	NA
76	BIG40_1333	ukb-b-17685	Maternal smoking around birthMaternal smoking around birth || id:ukb-b-17685	aseg_global_intensity_Optic-Chiasm	16	-0.005547257	-0.001382382	-0.002555204	-0.001749188	-0.001749188	0.012592035	0.007806309	0.005487907	0.013730987	0.013388197	0.666274109	0.859441485	0.641497392	0.900323967	0.897787125	2.44E-04	9.23E-04	0.795621024	109	13.1509899	14	0.514670499	aseg global intensity Optic-Chiasm	Maternal smoking around birth	-0.080567492	4.64E-53	nIDP	done	NA	NA
77	ukb-b-19393	BIG40_0165	aseg_global_volume_BrainSeg	Whole body fat mass || id:ukb-b-19393	443	-0.315046826	-0.178901513	-0.164846383	-0.11744765	-0.212770188	0.105408045	0.058353074	0.039052351	0.17733224	0.109817653	0.002956967	0.002170554	2.43E-05	0.508122319	0.053322631	0.002728021	0.00177867	0.125810159	113	687.2603579	441	4.84E-13	aseg global volume BrainSeg	Whole body fat mass	-0.082048698	1.85E-63	nIDP	NA	NA	NA
78	BIG40_0165	ukb-b-19393	Whole body fat massWhole body fat mass || id:ukb-b-19393	aseg_global_volume_BrainSeg	4	-0.083797017	-0.05182199	-0.101469087	-0.053001377	-0.049779146	0.141834832	0.022028779	0.042742104	0.022544649	0.020934426	0.614522301	0.018649313	0.017597294	0.100219177	0.097806608	-0.001531599	0.011432643	0.905693111	113	27.06924454	2	1.32E-06	aseg global volume BrainSeg	Whole body fat mass	-0.082048698	1.85E-63	nIDP	done	NA	NA
79	ukb-b-6704	BIG40_0165	aseg_global_volume_BrainSeg	Arm fat mass (right) || id:ukb-b-6704	448	-0.371977328	-0.202023105	-0.159723059	-0.242628562	-0.25855358	0.100224571	0.057050484	0.03807534	0.149004528	0.089164218	2.32E-04	3.98E-04	2.73E-05	0.104159464	0.003918676	0.003890654	0.001700741	0.022626859	114	667.2258315	446	4.93E-11	aseg global volume BrainSeg	Arm fat mass (right)	-0.082511285	3.25E-64	nIDP	NA	NA	NA
80	BIG40_0165	ukb-b-6704	Arm fat mass (right)Arm fat mass (right) || id:ukb-b-6704	aseg_global_volume_BrainSeg	4	-0.056780513	-0.057909717	-0.088690873	-0.054184061	-0.05218368	0.120653297	0.021782935	0.036922024	0.022256208	0.02015602	0.684252715	0.007849166	0.016300674	0.092950571	0.081145193	-0.002765604	0.009725296	0.802864417	114	19.35789255	2	6.26E-05	aseg global volume BrainSeg	Arm fat mass (right)	-0.082511285	3.25E-64	nIDP	done	NA	NA
81	ukb-b-20124	BIG40_0172	aseg_global_volume_EstimatedTotalIntraCranial	Heel bone mineral density (BMD) T-score, automated || id:ukb-b-20124	374	0.226009764	0.249837262	0.224290206	0.265006001	0.283205737	0.049572635	0.037132153	0.025684212	0.095779147	0.06015579	6.98E-06	1.72E-11	2.49E-18	0.00594205	3.53E-06	-6.06E-05	0.00149347	0.967656082	126	615.4809456	372	2.77E-14	aseg global volume EstimatedTotalIntraCranial	Heel bone mineral density (BMD) T-score, automated	0.180813394	2.98E-166	nIDP	NA	NA	NA
82	BIG40_0172	ukb-b-20124	Heel bone mineral density (BMD) T-score, automatedHeel bone mineral density (BMD) T-score, automated || id:ukb-b-20124	aseg_global_volume_EstimatedTotalIntraCranial	3	2.750980373	0.204025441	0.848052046	0.207497703	0.185744041	0.346317743	0.036293067	0.381233219	0.036740877	0.033431557	0.079723938	1.89E-08	0.026115043	0.029951095	0.030901653	-0.188381603	0.033022178	0.110473256	126	28.86538711	1	7.76E-08	aseg global volume EstimatedTotalIntraCranial	Heel bone mineral density (BMD) T-score, automated	0.180813394	2.98E-166	nIDP	done	NA	NA
83	ukb-b-20124	BIG40_0172	aseg_global_volume_EstimatedTotalIntraCranial	Heel bone mineral density (BMD), manual entry || id:ukb-b-20124	374	0.226009764	0.249837262	0.224290206	0.265006001	0.283205737	0.049572635	0.035422509	0.025684212	0.095748511	0.057614315	6.98E-06	1.75E-12	2.49E-18	0.005926264	1.33E-06	-6.06E-05	0.00149347	0.967656082	127	615.4809456	372	2.77E-14	aseg global volume EstimatedTotalIntraCranial	Heel bone mineral density (BMD), manual entry	0.181239733	3.99E-35	nIDP	NA	NA	NA
84	BIG40_0172	ukb-b-20124	Heel bone mineral density (BMD), manual entryHeel bone mineral density (BMD) T-score, automated || id:ukb-b-20124	aseg_global_volume_EstimatedTotalIntraCranial	3	2.750980373	0.204025441	0.848052046	0.207497703	0.185744041	0.346317743	0.037115564	0.381233219	0.034610628	0.032685968	0.079723938	3.86E-08	0.026115043	0.026712486	0.029598591	-0.188381603	0.033022178	0.110473256	127	28.86538711	1	7.76E-08	aseg global volume EstimatedTotalIntraCranial	Heel bone mineral density (BMD), manual entry	0.181239733	3.99E-35	nIDP	done	NA	NA
85	ukb-b-15851	BIG40_0172	aseg_global_volume_EstimatedTotalIntraCranial	Heel Broadband ultrasound attenuation, direct entry || id:ukb-b-15851	335	0.330115583	0.280956085	0.237778127	0.335736535	0.276940617	0.060653369	0.038611716	0.029718731	0.110583612	0.092615678	1.02E-07	3.43E-13	1.23E-15	0.002585494	0.00299483	-0.003041403	0.001743222	0.081959258	128	588.6917043	333	1.88E-16	aseg global volume EstimatedTotalIntraCranial	Heel Broadband ultrasound attenuation, direct entry	0.155436509	7.41E-123	nIDP	NA	NA	NA
86	BIG40_0172	ukb-b-15851	Heel Broadband ultrasound attenuation, direct entryHeel Broadband ultrasound attenuation, direct entry || id:ukb-b-15851	aseg_global_volume_EstimatedTotalIntraCranial	3	2.566280548	0.140352408	0.750925774	0.138339274	0.131439315	0.396230189	0.032576523	0.366048343	0.031048151	0.030676295	0.097523134	1.64E-05	0.040224234	0.046858816	0.050388248	-0.179676622	0.03777403	0.131917637	128	38.7754795	1	4.75E-10	aseg global volume EstimatedTotalIntraCranial	Heel Broadband ultrasound attenuation, direct entry	0.155436509	7.41E-123	nIDP	done	NA	NA
87	ukb-b-5447	BIG40_0172	aseg_global_volume_EstimatedTotalIntraCranial	Heel broadband ultrasound attenuation (left) || id:ukb-b-5447	194	0.402555892	0.27944415	0.22693713	0.224850159	0.314612485	0.063052484	0.041506634	0.031238084	0.107093369	0.110005442	1.26E-09	1.67E-11	3.74E-13	0.037066477	0.004703103	-0.007323048	0.002300568	0.00169966	129	334.3106156	192	8.81E-10	aseg global volume EstimatedTotalIntraCranial	Heel broadband ultrasound attenuation (left)	0.144054042	9.84E-65	nIDP	NA	NA	NA
88	BIG40_0172	ukb-b-5447	Heel broadband ultrasound attenuation (left)Heel broadband ultrasound attenuation (left) || id:ukb-b-5447	aseg_global_volume_EstimatedTotalIntraCranial	3	2.768774718	0.099176781	0.765781062	0.088063945	0.088063945	0.454760298	0.03993835	0.404407977	0.037745311	0.035442316	0.103636961	0.013019083	0.058280056	0.144835932	0.130911073	-0.198202023	0.043345146	0.137065574	129	27.89958004	1	1.28E-07	aseg global volume EstimatedTotalIntraCranial	Heel broadband ultrasound attenuation (left)	0.144054042	9.84E-65	nIDP	done	NA	NA
89	ukb-b-845	BIG40_0172	aseg_global_volume_EstimatedTotalIntraCranial	Heel quantitative ultrasound index (QUI), direct entry (left) || id:ukb-b-845	221	0.354867279	0.271778172	0.226678276	0.292074488	0.362973553	0.060843795	0.03852626	0.029620313	0.100029872	0.064601965	1.94E-08	1.73E-12	1.97E-14	0.003866058	5.79E-08	-0.005320515	0.002213152	0.017047227	130	407.6147864	219	1.67E-13	aseg global volume EstimatedTotalIntraCranial	Heel quantitative ultrasound index (QUI), direct entry (left)	0.16768301	2.28E-87	nIDP	NA	NA	NA
90	BIG40_0172	ukb-b-845	Heel quantitative ultrasound index (QUI), direct entry (left)Heel quantitative ultrasound index (QUI), direct entry (left) || id:ukb-b-845	aseg_global_volume_EstimatedTotalIntraCranial	3	2.983604609	0.155353955	0.857370822	0.149360787	0.127896604	0.339701661	0.043210955	0.424298263	0.040243447	0.039868009	0.07217227	3.24E-04	0.043312949	0.065540326	0.084968378	-0.210426727	0.032383089	0.097208384	130	15.08785523	1	1.03E-04	aseg global volume EstimatedTotalIntraCranial	Heel quantitative ultrasound index (QUI), direct entry (left)	0.16768301	2.28E-87	nIDP	done	NA	NA
91	ukb-b-6027	BIG40_0172	aseg_global_volume_EstimatedTotalIntraCranial	Heel broadband ultrasound attenuation (right) || id:ukb-b-6027	196	0.505713741	0.291413087	0.265956748	0.307370492	0.32391813	0.068834605	0.040268211	0.033974251	0.10813386	0.130555815	5.50E-12	4.59E-13	4.95E-15	0.004952526	0.013945212	-0.009565992	0.002415368	1.05E-04	131	366.2088167	194	1.04E-12	aseg global volume EstimatedTotalIntraCranial	Heel broadband ultrasound attenuation (right)	0.140872867	5.92E-62	nIDP	NA	NA	NA
92	BIG40_0172	ukb-b-6027	Heel broadband ultrasound attenuation (right)Heel broadband ultrasound attenuation (right) || id:ukb-b-6027	aseg_global_volume_EstimatedTotalIntraCranial	3	2.815235024	0.092770114	0.770253164	0.083025597	0.0790542	0.438660495	0.040506392	0.411815634	0.035996811	0.038058977	0.098404669	0.022006328	0.061430583	0.147492644	0.173397761	-0.202351832	0.04180998	0.129713174	131	26.27101975	1	2.97E-07	aseg global volume EstimatedTotalIntraCranial	Heel broadband ultrasound attenuation (right)	0.140872867	5.92E-62	nIDP	done	NA	NA
93	ukb-b-5463	BIG40_0172	aseg_global_volume_EstimatedTotalIntraCranial	Heel quantitative ultrasound index (QUI), direct entry (right) || id:ukb-b-5463	228	0.39039245	0.281796354	0.239654136	0.325303488	0.384046348	0.064178732	0.038013638	0.031045859	0.099709982	0.058225286	4.99E-09	1.23E-13	1.17E-14	0.001274512	2.94E-10	-0.006105938	0.00228441	0.008068756	132	442.4185788	226	3.59E-16	aseg global volume EstimatedTotalIntraCranial	Heel quantitative ultrasound index (QUI), direct entry (right)	0.161612239	3.28E-81	nIDP	NA	NA	NA
94	BIG40_0172	ukb-b-5463	Heel quantitative ultrasound index (QUI), direct entry (right)Heel quantitative ultrasound index (QUI), direct entry (right) || id:ukb-b-5463	aseg_global_volume_EstimatedTotalIntraCranial	3	2.993510493	0.149484501	0.855574664	0.142616627	0.121351928	0.349073628	0.04421127	0.426806633	0.043163387	0.041715525	0.073902543	7.22E-04	0.045006306	0.080670307	0.100644211	-0.211593797	0.033278167	0.099310149	132	16.08945468	1	6.04E-05	aseg global volume EstimatedTotalIntraCranial	Heel quantitative ultrasound index (QUI), direct entry (right)	0.161612239	3.28E-81	nIDP	done	NA	NA
95	ukb-b-1096	BIG40_0172	aseg_global_volume_EstimatedTotalIntraCranial	Heel bone mineral density (BMD), manual entry (left) || id:ukb-b-1096	227	0.370515017	0.276825958	0.241612556	0.307880293	0.366486315	0.059745799	0.037206252	0.029107234	0.097995428	0.06327038	2.65E-09	1.00E-13	1.03E-16	0.001903811	2.31E-08	-0.005386142	0.002187572	0.014561787	134	417.5287251	225	1.08E-13	aseg global volume EstimatedTotalIntraCranial	Heel bone mineral density (BMD), manual entry (left)	0.215376262	1.32E-42	nIDP	NA	NA	NA
96	BIG40_0172	ukb-b-1096	Heel bone mineral density (BMD), manual entry (left)Heel bone mineral density (BMD) (left) || id:ukb-b-1096	aseg_global_volume_EstimatedTotalIntraCranial	3	2.982645948	0.1544803	0.856262058	0.145813189	0.124089126	0.333654743	0.044587718	0.424150296	0.042049394	0.040422299	0.070920846	5.31E-04	0.04351109	0.074044049	0.091745247	-0.210440764	0.031806546	0.095497507	134	14.56490356	1	1.35E-04	aseg global volume EstimatedTotalIntraCranial	Heel bone mineral density (BMD), manual entry (left)	0.215376262	1.32E-42	nIDP	done	NA	NA
97	ukb-b-4657	BIG40_0172	aseg_global_volume_EstimatedTotalIntraCranial	Heel bone mineral density (BMD), manual entry (right) || id:ukb-b-4657	225	0.384192645	0.277534804	0.217716102	0.314861847	0.365542435	0.059566954	0.037529813	0.028830981	0.101415265	0.059983731	6.86E-10	1.41E-13	4.30E-14	0.002150489	4.76E-09	-0.006774925	0.002133874	0.0017103	136	364.9230175	223	6.16E-09	aseg global volume EstimatedTotalIntraCranial	Heel bone mineral density (BMD), manual entry (right)	0.213430543	2.06E-42	nIDP	NA	NA	NA
98	BIG40_0172	ukb-b-4657	Heel bone mineral density (BMD), manual entry (right)Heel bone mineral density (BMD) (right) || id:ukb-b-4657	aseg_global_volume_EstimatedTotalIntraCranial	3	3.001050556	0.146514221	0.855644462	0.134539247	0.119145981	0.369447555	0.043560851	0.428874644	0.040852581	0.042349725	0.077979412	7.70E-04	0.046032824	0.081138586	0.106530411	-0.212331017	0.035220141	0.104645704	136	18.01819442	1	2.19E-05	aseg global volume EstimatedTotalIntraCranial	Heel bone mineral density (BMD), manual entry (right)	0.213430543	2.06E-42	nIDP	done	NA	NA
99	ukb-b-19393	BIG40_0170	aseg_global_volume_SupraTentorial	Whole body fat mass || id:ukb-b-19393	443	-0.337524133	-0.176224124	-0.170188756	-0.099674734	-0.219212859	0.103874107	0.05843591	0.038512627	0.161162353	0.098013247	0.001245152	0.00256402	9.91E-06	0.536581472	0.025812958	0.003039244	0.00175279	0.083626403	139	667.4106069	441	1.67E-11	aseg global volume SupraTentorial	Whole body fat mass	-0.082040568	1.92E-63	nIDP	NA	NA	NA
100	BIG40_0170	ukb-b-19393	Whole body fat massWhole body fat mass || id:ukb-b-19393	aseg_global_volume_SupraTentorial	8	-0.081679962	-0.041252521	-0.021122362	-0.037663322	-0.040873753	0.157380284	0.019203221	0.043748486	0.040961195	0.023810284	0.622341808	0.031697202	0.629228127	0.388426957	0.129749479	0.004881572	0.012116911	0.701004114	139	112.2830806	6	6.78E-22	aseg global volume SupraTentorial	Whole body fat mass	-0.082040568	1.92E-63	nIDP	done	NA	NA
101	ukb-b-6704	BIG40_0170	aseg_global_volume_SupraTentorial	Arm fat mass (right) || id:ukb-b-6704	448	-0.363969621	-0.168334322	-0.160985001	-0.193427011	-0.239148757	0.098734752	0.057330019	0.037496887	0.165973242	0.092502484	2.56E-04	0.003322241	1.76E-05	0.244474247	0.010044395	0.003720745	0.001675462	0.026871101	140	647.5391295	446	1.28E-09	aseg global volume SupraTentorial	Arm fat mass (right)	-0.08120243	3.06E-62	nIDP	NA	NA	NA
102	BIG40_0170	ukb-b-6704	Arm fat mass (right)Arm fat mass (right) || id:ukb-b-6704	aseg_global_volume_SupraTentorial	8	-0.075936601	-0.032474354	-0.02329243	-0.024093087	-0.02990225	0.131539524	0.018578896	0.036605648	0.031993238	0.025786278	0.584737788	0.080478529	0.524576343	0.475967903	0.284224842	0.004243717	0.010127489	0.689781723	140	77.51571276	6	1.16E-14	aseg global volume SupraTentorial	Arm fat mass (right)	-0.08120243	3.06E-62	nIDP	done	NA	NA
103	ukb-b-2122	BIG40_0170	aseg_global_volume_SupraTentorial	Ankle spacing width (left) || id:ukb-b-2122	234	-0.164146824	-0.0363533	-0.098086159	-0.08169446	0.076531053	0.091781813	0.046349297	0.035046984	0.144932322	0.089385513	0.075008873	0.432844532	0.005130803	0.573518685	0.392771907	0.001892599	0.002429891	0.436842784	141	346.0818285	232	1.70E-06	aseg global volume SupraTentorial	Ankle spacing width (left)	-0.0848759	2.96E-49	nIDP	NA	NA	NA
104	BIG40_0170	ukb-b-2122	Ankle spacing width (left)Ankle spacing width (left) || id:ukb-b-2122	aseg_global_volume_SupraTentorial	8	0.13623632	-0.047020987	-0.073938345	-0.033313721	-0.01522023	0.104549387	0.031025108	0.037807301	0.058170971	0.046126986	0.240317502	0.129625971	0.050504852	0.584773997	0.751082266	-0.016943455	0.008050013	0.07994831	141	19.82186956	6	0.002978945	aseg global volume SupraTentorial	Ankle spacing width (left)	-0.0848759	2.96E-49	nIDP	done	NA	NA
105	ukb-b-8607	BIG40_0170	aseg_global_volume_SupraTentorial	Ankle spacing width (right) || id:ukb-b-8607	223	-0.114717317	-0.080765367	-0.151377006	-0.084124074	0.029473025	0.094775419	0.046064979	0.03550305	0.140557564	0.094099448	0.227413749	0.07955187	2.01E-05	0.55011475	0.754414079	-0.001087505	0.002605989	0.676856839	142	345.8023337	221	1.56E-07	aseg global volume SupraTentorial	Ankle spacing width (right)	-0.08299791	1.80E-47	nIDP	NA	NA	NA
106	BIG40_0170	ukb-b-8607	Ankle spacing width (right)Ankle spacing width (right) || id:ukb-b-8607	aseg_global_volume_SupraTentorial	8	0.12964723	-0.047275668	-0.071948581	-0.046993225	-0.027802909	0.110915553	0.029149859	0.038529338	0.048569006	0.043181143	0.286784558	0.104843035	0.061849751	0.365498485	0.540176038	-0.01625175	0.008540003	0.105726986	142	21.78254998	6	0.001325766	aseg global volume SupraTentorial	Ankle spacing width (right)	-0.08299791	1.80E-47	nIDP	done	NA	NA
107	ukb-b-2709	BIG40_0179	aseg_global_volume_WM-hypointensities	Year ended full time education || id:ukb-b-2709	6	0.458877832	-0.004691095	0.288446865	-0.109837983	-0.109837983	0.703669158	0.258313934	0.20341619	0.370753976	0.46670517	0.549898067	0.985510861	0.156186878	0.778945392	0.823274271	-0.005626362	0.022003792	0.810793408	153	6.886129408	4	0.142029525	aseg global volume WM-hypointensities	Year ended full time education	-0.08473184	1.00E-34	nIDP	NA	NA	NA
108	BIG40_0179	ukb-b-2709	Year ended full time educationYear ended full time education || id:ukb-b-2709	aseg_global_volume_WM-hypointensities	28	-0.053275033	-0.009161151	0.0073139	0.010221801	-0.011305106	0.045331065	0.022035184	0.014910547	0.043295917	0.033842466	0.250548087	0.677592169	0.623767003	0.815143429	0.740921972	0.004253853	0.003005528	0.168835074	153	22.95395156	26	0.635550899	aseg global volume WM-hypointensities	Year ended full time education	-0.08473184	1.00E-34	nIDP	done	NA	NA
109	ukb-b-7992	BIG40_0179	aseg_global_volume_WM-hypointensities	Diastolic blood pressure, automated reading || id:ukb-b-7992	287	0.262005262	0.316762936	0.265857174	0.445256009	0.445256009	0.137254997	0.059154151	0.047289047	0.195669462	0.169158754	0.057280031	8.56E-08	1.89E-08	0.02361256	0.008944675	7.06E-05	0.002361999	0.976166708	154	420.2851864	285	3.10E-07	aseg global volume WM-hypointensities	Diastolic blood pressure, automated reading	0.080736125	3.99E-52	nIDP	NA	NA	NA
110	BIG40_0179	ukb-b-7992	Diastolic blood pressure, automated readingDiastolic blood pressure, automated reading || id:ukb-b-7992	aseg_global_volume_WM-hypointensities	28	-0.045063891	-0.006922888	0.024809917	-0.014045145	-0.021569266	0.064255837	0.013400487	0.021240429	0.020142954	0.01676191	0.489333622	0.605425194	0.242785967	0.491592637	0.209086906	0.004903319	0.004258715	0.260061959	154	211.5427826	26	5.34E-31	aseg global volume WM-hypointensities	Diastolic blood pressure, automated reading	0.080736125	3.99E-52	nIDP	done	NA	NA
111	ukb-b-20175	BIG40_0179	aseg_global_volume_WM-hypointensities	Systolic blood pressure, automated reading || id:ukb-b-20175	289	0.077993028	0.286565033	0.2380791	0.436852928	0.368396027	0.147146243	0.067535181	0.050802302	0.23206083	0.210542591	0.59649574	2.20E-05	2.78E-06	0.060777071	0.081227229	0.002939563	0.00253602	0.247368831	155	485.0976288	287	2.33E-12	aseg global volume WM-hypointensities	Systolic blood pressure, automated reading	0.086412534	1.77E-59	nIDP	NA	NA	NA
112	BIG40_0179	ukb-b-20175	Systolic blood pressure, automated readingSystolic blood pressure, automated reading || id:ukb-b-20175	aseg_global_volume_WM-hypointensities	28	-0.091307361	-0.003896278	-0.008947817	0.020908096	0.010173523	0.067601679	0.014306089	0.022485691	0.033311798	0.025621027	0.188441348	0.785352101	0.690678969	0.535507049	0.694432099	0.005779545	0.004480477	0.208427534	155	233.0293666	26	3.64E-35	aseg global volume WM-hypointensities	Systolic blood pressure, automated reading	0.086412534	1.77E-59	nIDP	done	NA	NA
113	ukb-b-9405	BIG40_0187	aseg_global_volume-ratio_BrainSegVol-to-eTIV	Waist circumference || id:ukb-b-9405	390	-0.423118323	-0.273266046	-0.216573533	-0.011770087	-0.293818045	0.117649794	0.067544563	0.042905042	0.203894919	0.117979204	3.64E-04	5.22E-05	4.47E-07	0.953996334	0.013175546	0.003284199	0.001742746	0.060245161	156	499.3028504	388	1.12E-04	aseg global volume-ratio BrainSegVol-to-eTIV	Waist circumference	-0.089027903	5.71E-75	nIDP	NA	NA	NA
114	BIG40_0187	ukb-b-9405	Waist circumferenceWaist circumference || id:ukb-b-9405	aseg_global_volume-ratio_BrainSegVol-to-eTIV	33	-0.028376633	-0.013903227	1.57E-04	0.00129685	-0.016349441	0.024246137	0.009370187	0.01046662	0.018690135	0.011863066	0.250776297	0.137869237	0.98803028	0.945113463	0.177708583	0.002508496	0.001927394	0.202678325	156	103.9972088	31	8.17E-10	aseg global volume-ratio BrainSegVol-to-eTIV	Waist circumference	-0.089027903	5.71E-75	nIDP	done	NA	NA
115	ukb-b-19393	BIG40_0187	aseg_global_volume-ratio_BrainSegVol-to-eTIV	Whole body fat mass || id:ukb-b-19393	443	-0.295607265	-0.163147149	-0.108383714	0.023525954	-0.254261805	0.094353868	0.051930432	0.035044518	0.167119963	0.107544854	0.001845847	0.001679997	0.001983153	0.888113523	0.018498571	0.003400481	0.001592148	0.033247369	157	550.6861663	441	2.83E-04	aseg global volume-ratio BrainSegVol-to-eTIV	Whole body fat mass	-0.082859854	2.25E-64	nIDP	NA	NA	NA
116	BIG40_0187	ukb-b-19393	Whole body fat massWhole body fat mass || id:ukb-b-19393	aseg_global_volume-ratio_BrainSegVol-to-eTIV	33	-0.056171998	-0.030153187	-0.011221638	-0.002183313	-0.033290962	0.034601839	0.011469255	0.015022556	0.026018904	0.013842179	0.114634692	0.008562503	0.455072051	0.933648717	0.022127905	0.003952337	0.002750958	0.160816195	157	177.6186968	31	1.72E-22	aseg global volume-ratio BrainSegVol-to-eTIV	Whole body fat mass	-0.082859854	2.25E-64	nIDP	done	NA	NA
117	ukb-b-19921	BIG40_0187	aseg_global_volume-ratio_BrainSegVol-to-eTIV	Impedance of whole body || id:ukb-b-19921	532	0.344545786	0.229771453	0.199373426	0.054744709	0.355349813	0.104109113	0.060719912	0.041420297	0.201243155	0.12136074	9.98E-04	1.54E-04	1.48E-06	0.785702651	0.003557361	-0.00223484	0.001470731	0.129222064	158	749.7366164	530	9.15E-10	aseg global volume-ratio BrainSegVol-to-eTIV	Impedance of whole body	0.117393264	7.07E-128	nIDP	NA	NA	NA
118	BIG40_0187	ukb-b-19921	Impedance of whole bodyImpedance of whole body || id:ukb-b-19921	aseg_global_volume-ratio_BrainSegVol-to-eTIV	33	0.012017038	-0.005095876	0.003977136	-0.017085754	-0.010365629	0.033421378	0.009625961	0.014064831	0.021873009	0.025386708	0.721613018	0.59653578	0.77735188	0.440464583	0.68576602	-7.07E-04	0.002657349	0.791966007	158	276.1178392	31	3.94E-41	aseg global volume-ratio BrainSegVol-to-eTIV	Impedance of whole body	0.117393264	7.07E-128	nIDP	done	NA	NA
119	ukb-b-7376	BIG40_0187	aseg_global_volume-ratio_BrainSegVol-to-eTIV	Impedance of leg (right) || id:ukb-b-7376	509	0.279465339	0.26598056	0.192729081	0.391388352	0.338025629	0.101930112	0.055366728	0.03984734	0.201930042	0.104167329	0.006327518	1.56E-06	1.32E-06	0.053147939	0.001251787	-0.00156134	0.001688787	0.355648322	159	861.4627729	507	8.72E-21	aseg global volume-ratio BrainSegVol-to-eTIV	Impedance of leg (right)	0.105254203	4.77E-103	nIDP	NA	NA	NA
120	BIG40_0187	ukb-b-7376	Impedance of leg (right)Impedance of leg (right) || id:ukb-b-7376	aseg_global_volume-ratio_BrainSegVol-to-eTIV	33	0.005725321	-0.004245892	-0.003048618	-0.027749771	-0.005620813	0.045713454	0.011618048	0.019229957	0.023618951	0.024364245	0.901139343	0.714770614	0.874035388	0.248705759	0.819017082	-7.71E-04	0.003634589	0.833289147	159	364.991831	31	1.10E-58	aseg global volume-ratio BrainSegVol-to-eTIV	Impedance of leg (right)	0.105254203	4.77E-103	nIDP	done	NA	NA
121	ukb-b-14068	BIG40_0187	aseg_global_volume-ratio_BrainSegVol-to-eTIV	Impedance of leg (left) || id:ukb-b-14068	500	0.290002555	0.245636219	0.179968987	0.073531597	0.285897798	0.094287921	0.052738282	0.036740228	0.173431668	0.093629877	0.002215436	3.20E-06	9.66E-07	0.671762946	0.002382741	-0.002024886	0.001598155	0.20574204	160	741.4335692	498	7.59E-12	aseg global volume-ratio BrainSegVol-to-eTIV	Impedance of leg (left)	0.108912599	3.10E-110	nIDP	NA	NA	NA
122	BIG40_0187	ukb-b-14068	Impedance of leg (left)Impedance of leg (left) || id:ukb-b-14068	aseg_global_volume-ratio_BrainSegVol-to-eTIV	33	0.013051395	-0.002311295	8.25E-04	-0.022284155	-0.007767015	0.047060779	0.011680613	0.019808627	0.02197166	0.033529964	0.78336731	0.843143308	0.966787916	0.318084125	0.818289451	-0.001075091	0.003741697	0.77577379	160	380.3333462	31	9.30E-62	aseg global volume-ratio BrainSegVol-to-eTIV	Impedance of leg (left)	0.108912599	3.10E-110	nIDP	done	NA	NA
123	ukb-b-7859	BIG40_0187	aseg_global_volume-ratio_BrainSegVol-to-eTIV	Impedance of arm (right) || id:ukb-b-7859	479	0.23912331	0.244958438	0.215948061	0.279627085	0.429578886	0.12223408	0.068090736	0.046143421	0.226105822	0.205168412	0.051016083	3.21E-04	2.87E-06	0.216802445	0.036805218	-3.18E-04	0.001554109	0.837830756	161	618.598323	477	1.24E-05	aseg global volume-ratio BrainSegVol-to-eTIV	Impedance of arm (right)	0.096986821	1.05E-87	nIDP	NA	NA	NA
124	BIG40_0187	ukb-b-7859	Impedance of arm (right)Impedance of arm (right) || id:ukb-b-7859	aseg_global_volume-ratio_BrainSegVol-to-eTIV	33	0.002359313	0.010323411	0.005149162	-0.005493862	0.025622289	0.024442738	0.007874086	0.010277869	0.01857579	0.009363927	0.923725667	0.189836978	0.616374576	0.769328777	0.010054252	2.45E-04	0.001943382	0.900364332	161	171.2814787	31	2.43E-21	aseg global volume-ratio BrainSegVol-to-eTIV	Impedance of arm (right)	0.096986821	1.05E-87	nIDP	done	NA	NA
125	ukb-b-19379	BIG40_0187	aseg_global_volume-ratio_BrainSegVol-to-eTIV	Impedance of arm (left) || id:ukb-b-19379	465	0.34357648	0.250931393	0.241426738	0.127733179	0.457153105	0.127900603	0.06901307	0.04800198	0.256287757	0.210833008	0.007485075	2.77E-04	4.92E-07	0.618440055	0.030641955	-0.001417346	0.001644844	0.389303923	162	650.1374499	463	1.95E-08	aseg global volume-ratio BrainSegVol-to-eTIV	Impedance of arm (left)	0.098005721	1.57E-89	nIDP	NA	NA	NA
126	BIG40_0187	ukb-b-19379	Impedance of arm (left)Impedance of arm (left) || id:ukb-b-19379	aseg_global_volume-ratio_BrainSegVol-to-eTIV	33	0.008288072	0.012007006	0.004985689	0.00511898	0.022979705	0.025048556	0.008284854	0.010533455	0.02079747	0.009080791	0.742961111	0.147261677	0.635985326	0.807149909	0.016503681	-2.90E-04	0.00199156	0.885017544	162	178.6020938	31	1.14E-22	aseg global volume-ratio BrainSegVol-to-eTIV	Impedance of arm (left)	0.098005721	1.57E-89	nIDP	done	NA	NA
127	ukb-b-18096	BIG40_0187	aseg_global_volume-ratio_BrainSegVol-to-eTIV	Leg fat mass (right) || id:ukb-b-18096	420	-0.294356861	-0.237566993	-0.164736247	0.042364169	-0.320739979	0.124301922	0.068721342	0.045761042	0.224207911	0.129918176	0.01833488	5.46E-04	3.18E-04	0.8502232	0.013955331	0.001928484	0.001719553	0.262717721	163	558.9008802	418	4.59E-06	aseg global volume-ratio BrainSegVol-to-eTIV	Leg fat mass (right)	-0.090378805	2.30E-76	nIDP	NA	NA	NA
128	BIG40_0187	ukb-b-18096	Leg fat mass (right)Leg fat mass (right) || id:ukb-b-18096	aseg_global_volume-ratio_BrainSegVol-to-eTIV	33	-0.044232811	-0.015222165	-0.01077357	-0.002953491	-0.023242957	0.025069179	0.008670797	0.010903152	0.020336246	0.011309152	0.087512287	0.079162368	0.32309628	0.885437986	0.048094527	0.002942033	0.001993114	0.150003949	163	138.5563435	31	1.50E-15	aseg global volume-ratio BrainSegVol-to-eTIV	Leg fat mass (right)	-0.090378805	2.30E-76	nIDP	done	NA	NA
129	ukb-b-6704	BIG40_0187	aseg_global_volume-ratio_BrainSegVol-to-eTIV	Arm fat mass (right) || id:ukb-b-6704	448	-0.368500908	-0.232196843	-0.143328954	-0.336543437	-0.303594484	0.096061612	0.055063433	0.036542	0.186431121	0.097201889	1.43E-04	2.48E-05	8.77E-05	0.07171783	0.001904314	0.004127475	0.00163011	0.011682863	164	612.9683037	446	2.38E-07	aseg global volume-ratio BrainSegVol-to-eTIV	Arm fat mass (right)	-0.0980522	1.37E-89	nIDP	NA	NA	NA
130	BIG40_0187	ukb-b-6704	Arm fat mass (right)Arm fat mass (right) || id:ukb-b-6704	aseg_global_volume-ratio_BrainSegVol-to-eTIV	33	-0.047033767	-0.019055704	-0.009339955	-0.007545384	-0.03831967	0.035384918	0.010427467	0.015204628	0.026108362	0.013090324	0.19348089	0.067631694	0.539027863	0.774443473	0.006247723	0.003314299	0.002813222	0.247715645	164	183.5367388	31	1.42E-23	aseg global volume-ratio BrainSegVol-to-eTIV	Arm fat mass (right)	-0.0980522	1.37E-89	nIDP	done	NA	NA
131	ukb-b-20124	BIG40_0187	aseg_global_volume-ratio_BrainSegVol-to-eTIV	Heel bone mineral density (BMD) T-score, automated || id:ukb-b-20124	374	-0.512721479	-0.336895052	-0.370162439	-0.21500089	-0.30057935	0.054863143	0.03911213	0.028777504	0.122542207	0.076054088	8.64E-19	7.08E-18	7.28E-38	0.080165145	9.26E-05	0.005024336	0.001652979	0.002536805	165	754.0846956	372	3.63E-28	aseg global volume-ratio BrainSegVol-to-eTIV	Heel bone mineral density (BMD) T-score, automated	-0.203764907	1.53E-210	nIDP	NA	NA	NA
132	BIG40_0187	ukb-b-20124	Heel bone mineral density (BMD) T-score, automatedHeel bone mineral density (BMD) T-score, automated || id:ukb-b-20124	aseg_global_volume-ratio_BrainSegVol-to-eTIV	33	-0.542688938	-0.090354127	-0.450944692	-0.077721973	-0.074179303	0.182241196	0.018650763	0.076934455	0.018353366	0.016537605	0.005593535	1.27E-06	4.59E-09	1.80E-04	8.80E-05	0.008065452	0.014488873	0.581752902	165	2878.880943	31	0	aseg global volume-ratio BrainSegVol-to-eTIV	Heel bone mineral density (BMD) T-score, automated	-0.203764907	1.53E-210	nIDP	done	NA	NA
133	ukb-b-20124	BIG40_0187	aseg_global_volume-ratio_BrainSegVol-to-eTIV	Heel bone mineral density (BMD), manual entry || id:ukb-b-20124	374	-0.512721479	-0.336895052	-0.370162439	-0.21500089	-0.30057935	0.054863143	0.038402603	0.028777504	0.13000227	0.080009865	8.64E-19	1.74E-18	7.28E-38	0.09900453	2.00E-04	0.005024336	0.001652979	0.002536805	166	754.0846956	372	3.63E-28	aseg global volume-ratio BrainSegVol-to-eTIV	Heel bone mineral density (BMD), manual entry	-0.218103823	2.69E-50	nIDP	NA	NA	NA
134	BIG40_0187	ukb-b-20124	Heel bone mineral density (BMD), manual entryHeel bone mineral density (BMD) T-score, automated || id:ukb-b-20124	aseg_global_volume-ratio_BrainSegVol-to-eTIV	33	-0.542688938	-0.090354127	-0.450944692	-0.077721973	-0.074179303	0.182241196	0.019359806	0.076934455	0.01972233	0.01795592	0.005593535	3.05E-06	4.59E-09	4.13E-04	2.42E-04	0.008065452	0.014488873	0.581752902	166	2878.880943	31	0	aseg global volume-ratio BrainSegVol-to-eTIV	Heel bone mineral density (BMD), manual entry	-0.218103823	2.69E-50	nIDP	done	NA	NA
135	ukb-b-15851	BIG40_0187	aseg_global_volume-ratio_BrainSegVol-to-eTIV	Heel Broadband ultrasound attenuation, direct entry || id:ukb-b-15851	335	-0.610992395	-0.344387001	-0.411371108	-0.245014735	-0.257891864	0.070819108	0.045431456	0.035081291	0.154415543	0.142832018	2.61E-16	3.45E-14	9.35E-32	0.113521561	0.07188728	0.006575735	0.00203555	0.00135929	167	802.8314368	333	8.87E-41	aseg global volume-ratio BrainSegVol-to-eTIV	Heel Broadband ultrasound attenuation, direct entry	-0.185399775	5.05E-174	nIDP	NA	NA	NA
136	BIG40_0187	ukb-b-15851	Heel Broadband ultrasound attenuation, direct entryHeel Broadband ultrasound attenuation, direct entry || id:ukb-b-15851	aseg_global_volume-ratio_BrainSegVol-to-eTIV	33	-0.502512748	-0.070185339	-0.396536913	-0.053776958	-0.053776958	0.166955045	0.018193851	0.070689644	0.019670431	0.018704134	0.005158014	1.14E-04	2.03E-08	0.010113044	0.007124786	0.009316165	0.013272846	0.487980372	167	2481.224239	31	0	aseg global volume-ratio BrainSegVol-to-eTIV	Heel Broadband ultrasound attenuation, direct entry	-0.185399775	5.05E-174	nIDP	done	NA	NA
137	ukb-b-5447	BIG40_0187	aseg_global_volume-ratio_BrainSegVol-to-eTIV	Heel broadband ultrasound attenuation (left) || id:ukb-b-5447	194	-0.667092851	-0.398603633	-0.408470495	-0.184215019	-0.349340995	0.078752901	0.047605994	0.039403081	0.139884829	0.10946749	6.29E-15	5.62E-17	3.52E-25	0.189431999	0.001653625	0.010786178	0.002873805	2.31E-04	168	521.9042188	192	2.66E-32	aseg global volume-ratio BrainSegVol-to-eTIV	Heel broadband ultrasound attenuation (left)	-0.185743011	1.07E-106	nIDP	NA	NA	NA
138	BIG40_0187	ukb-b-5447	Heel broadband ultrasound attenuation (left)Heel broadband ultrasound attenuation (left) || id:ukb-b-5447	aseg_global_volume-ratio_BrainSegVol-to-eTIV	33	-0.510122831	-0.064565465	-0.394171196	-0.045872029	-0.045872029	0.172700198	0.022477161	0.073307373	0.023527572	0.024175124	0.005943504	0.004072483	7.58E-08	0.060018808	0.066817806	0.010199728	0.013733592	0.463263686	168	1465.075462	31	7.71E-289	aseg global volume-ratio BrainSegVol-to-eTIV	Heel broadband ultrasound attenuation (left)	-0.185743011	1.07E-106	nIDP	done	NA	NA
139	ukb-b-845	BIG40_0187	aseg_global_volume-ratio_BrainSegVol-to-eTIV	Heel quantitative ultrasound index (QUI), direct entry (left) || id:ukb-b-845	221	-0.607152383	-0.393025148	-0.382191192	-0.191528495	-0.397428153	0.07185564	0.04388865	0.035525988	0.149620788	0.107630878	4.09E-15	3.40E-19	5.43E-27	0.201860619	2.80E-04	0.009338714	0.002614037	4.35E-04	169	568.8874003	219	6.21E-33	aseg global volume-ratio BrainSegVol-to-eTIV	Heel quantitative ultrasound index (QUI), direct entry (left)	-0.21038293	5.32E-137	nIDP	NA	NA	NA
140	BIG40_0187	ukb-b-845	Heel quantitative ultrasound index (QUI), direct entry (left)Heel quantitative ultrasound index (QUI), direct entry (left) || id:ukb-b-845	aseg_global_volume-ratio_BrainSegVol-to-eTIV	33	-0.5713826	-0.093067047	-0.444311119	-0.067211805	-0.067211805	0.187875944	0.022918717	0.079758538	0.024685823	0.02177619	0.00476203	4.89E-05	2.54E-08	0.010394571	0.004160214	0.011178419	0.014941155	0.460000544	169	1679.899948	31	0	aseg global volume-ratio BrainSegVol-to-eTIV	Heel quantitative ultrasound index (QUI), direct entry (left)	-0.21038293	5.32E-137	nIDP	done	NA	NA
141	ukb-b-6027	BIG40_0187	aseg_global_volume-ratio_BrainSegVol-to-eTIV	Heel broadband ultrasound attenuation (right) || id:ukb-b-6027	196	-0.707215244	-0.409657993	-0.439452916	-0.14387732	-0.334325851	0.082455461	0.047908343	0.040503467	0.166731988	0.239998752	3.08E-15	1.22E-17	2.00E-27	0.389238367	0.165196248	0.010684889	0.002893605	2.88E-04	170	525.7894645	194	2.11E-32	aseg global volume-ratio BrainSegVol-to-eTIV	Heel broadband ultrasound attenuation (right)	-0.175914288	1.01E-95	nIDP	NA	NA	NA
142	BIG40_0187	ukb-b-6027	Heel broadband ultrasound attenuation (right)Heel broadband ultrasound attenuation (right) || id:ukb-b-6027	aseg_global_volume-ratio_BrainSegVol-to-eTIV	33	-0.522839041	-0.037764003	-0.394244978	-0.029693955	-0.032940071	0.174024494	0.022374121	0.07401314	0.022670788	0.021924112	0.005230087	0.091441374	1.00E-07	0.199592835	0.142783815	0.011311488	0.013838187	0.4199318	170	1505.602552	31	1.81E-297	aseg global volume-ratio BrainSegVol-to-eTIV	Heel broadband ultrasound attenuation (right)	-0.175914288	1.01E-95	nIDP	done	NA	NA
143	ukb-b-5463	BIG40_0187	aseg_global_volume-ratio_BrainSegVol-to-eTIV	Heel quantitative ultrasound index (QUI), direct entry (right) || id:ukb-b-5463	228	-0.633616256	-0.395572998	-0.391894091	-0.160941435	-0.304842389	0.072632466	0.046637998	0.03567943	0.152337838	0.107022954	5.96E-16	2.22E-17	4.58E-28	0.291873349	0.00479766	0.009793148	0.002585654	1.95E-04	171	567.0184094	226	3.04E-31	aseg global volume-ratio BrainSegVol-to-eTIV	Heel quantitative ultrasound index (QUI), direct entry (right)	-0.199108976	1.25E-122	nIDP	NA	NA	NA
144	BIG40_0187	ukb-b-5463	Heel quantitative ultrasound index (QUI), direct entry (right)Heel quantitative ultrasound index (QUI), direct entry (right) || id:ukb-b-5463	aseg_global_volume-ratio_BrainSegVol-to-eTIV	33	-0.575138648	-0.065230764	-0.439879543	-0.062583304	-0.062583304	0.18715363	0.023256451	0.079558527	0.024639754	0.024229744	0.004390511	0.005034063	3.22E-08	0.016142557	0.014573977	0.011898389	0.014883064	0.430108174	171	1683.366298	31	0	aseg global volume-ratio BrainSegVol-to-eTIV	Heel quantitative ultrasound index (QUI), direct entry (right)	-0.199108976	1.25E-122	nIDP	done	NA	NA
145	ukb-b-1096	BIG40_0187	aseg_global_volume-ratio_BrainSegVol-to-eTIV	Heel bone mineral density (BMD), manual entry (left) || id:ukb-b-1096	227	-0.609316972	-0.402282536	-0.393060998	-0.167880781	-0.589651893	0.068687031	0.043180547	0.033960568	0.155122726	0.101358173	2.29E-16	1.20E-20	5.58E-31	0.280297089	2.03E-08	0.009037713	0.002515268	4.01E-04	173	552.2002484	225	1.67E-29	aseg global volume-ratio BrainSegVol-to-eTIV	Heel bone mineral density (BMD), manual entry (left)	-0.204962375	1.82E-38	nIDP	NA	NA	NA
146	BIG40_0187	ukb-b-1096	Heel bone mineral density (BMD), manual entry (left)Heel bone mineral density (BMD) (left) || id:ukb-b-1096	aseg_global_volume-ratio_BrainSegVol-to-eTIV	33	-0.567114852	-0.088802798	-0.445101433	-0.071625563	-0.071625563	0.187742956	0.023528939	0.079647441	0.022148761	0.02346349	0.005018072	1.61E-04	2.29E-08	0.002833344	0.004539313	0.010733488	0.014930629	0.477592652	173	1678.626787	31	0	aseg global volume-ratio BrainSegVol-to-eTIV	Heel bone mineral density (BMD), manual entry (left)	-0.204962375	1.82E-38	nIDP	done	NA	NA
147	ukb-b-4657	BIG40_0187	aseg_global_volume-ratio_BrainSegVol-to-eTIV	Heel bone mineral density (BMD), manual entry (right) || id:ukb-b-4657	225	-0.589867437	-0.391767591	-0.387717935	-0.172674439	-0.325787892	0.074373029	0.044710111	0.035960803	0.1572282	0.134940622	1.04E-13	1.91E-18	4.20E-27	0.273278389	0.016568444	0.008228025	0.00266459	0.002271434	175	569.2504322	223	3.76E-32	aseg global volume-ratio BrainSegVol-to-eTIV	Heel bone mineral density (BMD), manual entry (right)	-0.200534008	2.34E-37	nIDP	NA	NA	NA
148	BIG40_0187	ukb-b-4657	Heel bone mineral density (BMD), manual entry (right)Heel bone mineral density (BMD) (right) || id:ukb-b-4657	aseg_global_volume-ratio_BrainSegVol-to-eTIV	33	-0.575616566	-0.067689107	-0.440998486	-0.059936451	-0.063306414	0.187637641	0.022793507	0.079752348	0.023086458	0.023347764	0.004451354	0.002981234	3.21E-08	0.01411917	0.010684001	0.011842031	0.014921602	0.433451623	175	1691.689248	31	0	aseg global volume-ratio BrainSegVol-to-eTIV	Heel bone mineral density (BMD), manual entry (right)	-0.200534008	2.34E-37	nIDP	done	NA	NA
149	ukb-b-17612	BIG40_0187	aseg_global_volume-ratio_BrainSegVol-to-eTIV	Heel bone ultrasound T-score, manual entry || id:ukb-b-17612	49	-0.515591126	-0.403159571	-0.457384157	-0.134873048	-0.594507324	0.149225839	0.058835796	0.057796331	0.164701129	0.096148304	0.001176247	7.27E-12	2.50E-15	0.416893189	1.32E-07	0.003791649	0.008948232	0.673694593	178	212.0560639	47	7.90E-23	aseg global volume-ratio BrainSegVol-to-eTIV	Heel bone ultrasound T-score, manual entry	-0.186305649	6.15E-37	IDP	NA	NA	NA
150	BIG40_0187	ukb-b-17612	Heel bone ultrasound T-score, manual entryHeel bone ultrasound T-score, manual entry || id:ukb-b-17612	aseg_global_volume-ratio_BrainSegVol-to-eTIV	32	-0.476988347	-0.188586613	-0.403859113	-0.072940903	-0.104225996	0.184536515	0.050778554	0.075714289	0.074169767	0.07124594	0.014851783	2.04E-04	9.61E-08	0.333008586	0.153559373	0.006317551	0.014498726	0.666150892	178	368.0444883	30	7.62E-60	aseg global volume-ratio BrainSegVol-to-eTIV	Heel bone ultrasound T-score, manual entry	-0.186305649	6.15E-37	IDP	done	NA	NA
151	ukb-b-19234	BIG40_0187	aseg_global_volume-ratio_BrainSegVol-to-eTIV	Heel quantitative ultrasound index (QUI), manual entry || id:ukb-b-19234	375	-0.513179941	-0.331386205	-0.369432128	-0.214856233	-0.300411359	0.054833838	0.038303477	0.028745513	0.13261091	0.077271686	7.72E-19	5.08E-18	8.40E-38	0.106032079	1.20E-04	0.005060947	0.001650832	0.002329863	179	755.4366767	373	3.68E-28	aseg global volume-ratio BrainSegVol-to-eTIV	Heel quantitative ultrasound index (QUI), manual entry	-0.216768954	1.09E-49	IDP	NA	NA	NA
152	BIG40_0187	ukb-b-19234	Heel quantitative ultrasound index (QUI), manual entryHeel quantitative ultrasound index (QUI), direct entry || id:ukb-b-19234	aseg_global_volume-ratio_BrainSegVol-to-eTIV	33	-0.542663058	-0.090328318	-0.450941691	-0.077817518	-0.07427545	0.1822381	0.018777321	0.076932966	0.018278537	0.01769976	0.005594827	1.51E-06	4.59E-09	1.69E-04	2.01E-04	0.008063443	0.01448863	0.581840235	179	2878.758984	31	0	aseg global volume-ratio BrainSegVol-to-eTIV	Heel quantitative ultrasound index (QUI), manual entry	-0.216768954	1.09E-49	IDP	done	NA	NA
153	ukb-b-17952	BIG40_0187	aseg_global_volume-ratio_BrainSegVol-to-eTIV	Heel Broadband ultrasound attenuation (BUA), manual entry || id:ukb-b-17952	52	-0.495572405	-0.414583949	-0.447583713	-0.169267731	-0.600068366	0.149160113	0.055288835	0.058219164	0.15496916	0.10718313	0.001674045	6.45E-14	1.50E-14	0.279848667	8.67E-07	0.003006978	0.008591509	0.727813126	180	209.5683565	50	1.99E-21	aseg global volume-ratio BrainSegVol-to-eTIV	Heel Broadband ultrasound attenuation (BUA), manual entry	-0.187352813	2.42E-37	IDP	NA	NA	NA
154	BIG40_0187	ukb-b-17952	Heel Broadband ultrasound attenuation (BUA), manual entryHeel Broadband ultrasound attenuation (BUA), manual entry || id:ukb-b-17952	aseg_global_volume-ratio_BrainSegVol-to-eTIV	32	-0.512007048	-0.131032451	-0.390036088	-0.045640877	-0.06450114	0.182104499	0.045075288	0.075151992	0.060794687	0.055100004	0.008605048	0.003649497	2.10E-07	0.458471453	0.250672247	0.010537582	0.014308506	0.467173605	180	381.1779002	30	1.75E-62	aseg global volume-ratio BrainSegVol-to-eTIV	Heel Broadband ultrasound attenuation (BUA), manual entry	-0.187352813	2.42E-37	IDP	done	NA	NA
155	ukb-b-7859	BIG40_1350	aseg_lh_intensity_VentralDC	Impedance of arm (right) || id:ukb-b-7859	479	0.230735538	0.304461924	0.249999465	0.445668048	0.325747592	0.114534628	0.061810043	0.043235929	0.207263877	0.142488377	0.044512717	8.40E-07	7.37E-09	0.032036783	0.022683055	2.65E-04	0.0014562	0.855925121	234	543.0923151	477	0.019243663	aseg lh intensity VentralDC	Impedance of arm (right)	0.080176971	1.66E-55	nIDP	NA	NA	NA
156	BIG40_1350	ukb-b-7859	Impedance of arm (right)Impedance of arm (right) || id:ukb-b-7859	aseg_lh_intensity_VentralDC	14	0.075531087	-0.001518262	0.019489564	-0.009943993	-0.009359532	0.023832103	0.012094367	0.01312472	0.020946024	0.021571533	0.008080116	0.900100331	0.137556846	0.642845885	0.671486662	-0.004664291	0.001765521	0.021499067	234	24.59215825	12	0.016878239	aseg lh intensity VentralDC	Impedance of arm (right)	0.080176971	1.66E-55	nIDP	done	NA	NA
157	ukb-b-19379	BIG40_1350	aseg_lh_intensity_VentralDC	Impedance of arm (left) || id:ukb-b-19379	465	0.321030281	0.264426476	0.214364458	0.369598854	0.297799801	0.114710218	0.064379057	0.0430633	0.207259217	0.151439207	0.005346353	4.00E-05	6.43E-07	0.075196147	0.049840622	-0.001479991	0.001475197	0.316264497	235	522.9264729	463	0.027943534	aseg lh intensity VentralDC	Impedance of arm (left)	0.080644746	3.89E-56	nIDP	NA	NA	NA
158	BIG40_1350	ukb-b-19379	Impedance of arm (left)Impedance of arm (left) || id:ukb-b-19379	aseg_lh_intensity_VentralDC	14	0.083808169	0.008357119	0.021206762	-0.008003729	-0.004529892	0.024610676	0.012849351	0.013971026	0.02225176	0.024523882	0.005217797	0.51543886	0.129037046	0.724854807	0.8563042	-0.005210128	0.00182315	0.014413584	235	26.0383158	12	0.010600692	aseg lh intensity VentralDC	Impedance of arm (left)	0.080644746	3.89E-56	nIDP	done	NA	NA
159	ukb-b-13378	BIG40_0201	aseg_lh_volume_Accumbens-area	Birth weight || id:ukb-b-13378	164	0.102381127	0.105706268	0.151249005	0.00704961	0.044140647	0.119789934	0.062949767	0.045614098	0.178052666	0.122184854	0.393994795	0.093109918	9.14E-04	0.968466193	0.718372015	0.001192117	0.002700952	0.65953421	236	212.7712407	162	0.004573715	aseg lh volume Accumbens-area	Birth weight	0.100886984	4.21E-10	nIDP	NA	NA	NA
160	BIG40_0201	ukb-b-13378	Birth weightBirth weight || id:ukb-b-13378	aseg_lh_volume_Accumbens-area	23	-0.022080606	0.003014318	0.00787779	5.10E-04	-0.024087167	0.041555342	0.018418839	0.017052215	0.045815357	0.027440293	0.600749199	0.870003461	0.64409536	0.99122668	0.389536699	0.002222002	0.002805784	0.437252569	236	48.45777407	21	5.96E-04	aseg lh volume Accumbens-area	Birth weight	0.100886984	4.21E-10	nIDP	done	NA	NA
161	ukb-b-19921	BIG40_1364	aseg_rh_intensity_VentralDC	Impedance of whole body || id:ukb-b-19921	532	0.171192157	0.132698985	0.144081006	0.043690444	0.109355357	0.094743661	0.058757762	0.037615015	0.184617901	0.100919263	0.071345124	0.02392025	1.28E-04	0.813016994	0.279037284	-4.17E-04	0.001338408	0.755294485	248	620.8623002	530	0.003840317	aseg rh intensity VentralDC	Impedance of whole body	0.089599991	6.96E-73	nIDP	NA	NA	NA
162	BIG40_1364	ukb-b-19921	Impedance of whole bodyImpedance of whole body || id:ukb-b-19921	aseg_rh_intensity_VentralDC	15	0.044296555	0.008493864	0.030864914	0.001225964	0.001917548	0.042817711	0.013058515	0.017662587	0.021555795	0.017952781	0.319746933	0.51540392	0.080555139	0.955449319	0.91645468	-0.001047794	0.003021766	0.734328336	248	71.40224658	13	4.43E-10	aseg rh intensity VentralDC	Impedance of whole body	0.089599991	6.96E-73	nIDP	done	NA	NA
163	ukb-b-7859	BIG40_1364	aseg_rh_intensity_VentralDC	Impedance of arm (right) || id:ukb-b-7859	479	0.163341054	0.179156856	0.185375966	0.018326482	0.156505098	0.114817428	0.065935946	0.043343116	0.209353251	0.13258281	0.155501262	0.006584977	1.89E-05	0.930280097	0.238415191	3.03E-04	0.001459797	0.835878811	249	545.7770241	477	0.015807603	aseg rh intensity VentralDC	Impedance of arm (right)	0.086364856	7.99E-68	nIDP	NA	NA	NA
164	BIG40_1364	ukb-b-7859	Impedance of arm (right)Impedance of arm (right) || id:ukb-b-7859	aseg_rh_intensity_VentralDC	15	0.029120329	0.006827332	0.017833899	0.003638677	0.003638677	0.030430571	0.012275269	0.012576344	0.023651598	0.023314407	0.356054564	0.578083736	0.156175835	0.879927684	0.87820604	-8.80E-04	0.002147614	0.688497463	249	41.81653927	13	7.02E-05	aseg rh intensity VentralDC	Impedance of arm (right)	0.086364856	7.99E-68	nIDP	done	NA	NA
165	ukb-b-19379	BIG40_1364	aseg_rh_intensity_VentralDC	Impedance of arm (left) || id:ukb-b-19379	465	0.242617423	0.196781096	0.196959836	0.152837636	0.192518527	0.116391522	0.067210456	0.043655433	0.204054233	0.136718601	0.037662749	0.003413316	6.43E-06	0.454233733	0.159760138	-6.34E-04	0.001496821	0.672323376	250	538.3675456	463	0.008763899	aseg rh intensity VentralDC	Impedance of arm (left)	0.086311899	9.56E-68	nIDP	NA	NA	NA
166	BIG40_1364	ukb-b-19379	Impedance of arm (left)Impedance of arm (left) || id:ukb-b-19379	aseg_rh_intensity_VentralDC	15	0.027326199	0.015429296	0.022264461	0.009531472	0.009007647	0.029881629	0.0121979	0.012287117	0.019851445	0.021745006	0.377113865	0.205902133	0.069983622	0.638543244	0.684975226	-3.95E-04	0.002108873	0.854358878	250	40.03351382	13	1.37E-04	aseg rh intensity VentralDC	Impedance of arm (left)	0.086311899	9.56E-68	nIDP	done	NA	NA
167	ukb-b-13378	BIG40_0339	Brainstem_global_volume_Medulla	Birth weight || id:ukb-b-13378	164	0.267453798	0.03212558	0.114324038	-0.105763452	-0.031881101	0.148722605	0.067536779	0.05681359	0.172150868	0.12804245	0.073985059	0.634305698	0.044191935	0.5398308	0.803683114	-0.003735589	0.003353339	0.266933167	270	327.9770092	162	2.49E-13	Brainstem global volume Medulla	Birth weight	0.087238966	4.34E-44	nIDP	NA	NA	NA
168	BIG40_0339	ukb-b-13378	Birth weightBirth weight || id:ukb-b-13378	Brainstem_global_volume_Medulla	9	0.083960159	0.055392448	0.035251221	0.062090022	0.065218134	0.156239927	0.021936826	0.023455438	0.029471327	0.026896606	0.60765669	0.011566885	0.132864364	0.068212705	0.041539673	-0.003264977	0.010338981	0.761366935	270	20.01121691	7	0.005545506	Brainstem global volume Medulla	Birth weight	0.087238966	4.34E-44	nIDP	done	NA	NA
169	ukb-b-7992	BIG40_1502	IDP_dMRI_ProbtrackX_FA_atr_l	Diastolic blood pressure, automated reading || id:ukb-b-7992	287	-0.229292704	-0.267126426	-0.179088756	-0.366290014	-0.310448938	0.14320028	0.067350389	0.049341097	0.214911493	0.1820482	0.110439796	7.30E-05	2.84E-04	0.089396884	0.08922209	9.20E-04	0.002464211	0.709031554	279	448.2155668	285	2.15E-09	IDP dMRI ProbtrackX FA atr l	Diastolic blood pressure, automated reading	-0.092920961	1.42E-72	nIDP	NA	NA	NA
170	BIG40_1502	ukb-b-7992	Diastolic blood pressure, automated readingDiastolic blood pressure, automated reading || id:ukb-b-7992	IDP_dMRI_ProbtrackX_FA_atr_l	2	NA	NA	0.026559395	NA	NA	NA	NA	0.068020576	NA	NA	NA	NA	0.696195548	NA	NA	NA	NA	NA	279	NA	NA	NA	IDP dMRI ProbtrackX FA atr l	Diastolic blood pressure, automated reading	-0.092920961	1.42E-72	nIDP	done	NA	NA
171	ukb-b-7992	BIG40_1503	IDP_dMRI_ProbtrackX_FA_atr_r	Diastolic blood pressure, automated reading || id:ukb-b-7992	287	-0.240478481	-0.207777855	-0.164802343	-0.515231773	-0.298130584	0.143184802	0.06523251	0.049350628	0.21820686	0.160507894	0.094151037	0.001446596	8.40E-04	0.018886146	0.064279188	0.001387467	0.002463936	0.573802761	280	448.1082376	285	2.19E-09	IDP dMRI ProbtrackX FA atr r	Diastolic blood pressure, automated reading	-0.085617363	6.82E-62	nIDP	NA	NA	NA
172	BIG40_1503	ukb-b-7992	Diastolic blood pressure, automated readingDiastolic blood pressure, automated reading || id:ukb-b-7992	IDP_dMRI_ProbtrackX_FA_atr_r	26	-0.093541712	-0.031574339	-0.036274071	-0.047429734	-0.038924374	0.072715791	0.014226744	0.022866359	0.024765664	0.020068753	0.210574482	0.026461897	0.112659716	0.066982257	0.063797547	0.003849635	0.00463691	0.414599424	280	210.6088317	24	9.12E-32	IDP dMRI ProbtrackX FA atr r	Diastolic blood pressure, automated reading	-0.085617363	6.82E-62	nIDP	done	NA	NA
173	ukb-b-845	BIG40_1509	IDP_dMRI_ProbtrackX_FA_cst_r	Heel quantitative ultrasound index (QUI), direct entry (left) || id:ukb-b-845	221	0.124617385	0.050409414	0.05457339	0.009637992	0.03538776	0.050832952	0.036601345	0.024565727	0.090989147	0.050243343	0.015008957	0.168433188	0.026315384	0.915738673	0.481973826	-0.002907383	0.001849097	0.117318592	281	278.9283736	219	0.003808393	IDP dMRI ProbtrackX FA cst r	Heel quantitative ultrasound index (QUI), direct entry (left)	0.082961835	2.93E-44	nIDP	NA	NA	NA
174	BIG40_1509	ukb-b-845	Heel quantitative ultrasound index (QUI), direct entry (left)Heel quantitative ultrasound index (QUI), direct entry (left) || id:ukb-b-845	IDP_dMRI_ProbtrackX_FA_cst_r	22	0.090735099	0.007826526	-0.014536569	0.02767484	0.021241742	0.060041506	0.023597138	0.024389963	0.043817286	0.038647436	0.146375706	0.740136424	0.551171082	0.534466207	0.588372195	-0.007579207	0.003992873	0.072199436	281	47.70427526	20	4.68E-04	IDP dMRI ProbtrackX FA cst r	Heel quantitative ultrasound index (QUI), direct entry (left)	0.082961835	2.93E-44	nIDP	done	NA	NA
175	ukb-b-1096	BIG40_1509	IDP_dMRI_ProbtrackX_FA_cst_r	Heel bone mineral density (BMD), manual entry (left) || id:ukb-b-1096	227	0.12899459	0.063963434	0.059497571	0.021423128	0.047410745	0.048636336	0.036720815	0.023521127	0.087429274	0.051153652	0.008565502	0.081528581	0.011421297	0.806652604	0.355003449	-0.002904056	0.001780863	0.10435223	282	271.2505536	225	0.018877475	IDP dMRI ProbtrackX FA cst r	Heel bone mineral density (BMD), manual entry (left)	0.094605535	3.96E-09	nIDP	NA	NA	NA
176	BIG40_1509	ukb-b-1096	Heel bone mineral density (BMD), manual entry (left)Heel bone mineral density (BMD) (left) || id:ukb-b-1096	IDP_dMRI_ProbtrackX_FA_cst_r	22	0.086712867	0.014627466	-0.015925376	0.027794463	0.022483011	0.061021292	0.022601986	0.024637007	0.041170805	0.041542434	0.170713945	0.517517958	0.518019956	0.506977206	0.594061127	-0.007389605	0.004058021	0.083604295	282	49.30841043	20	2.78E-04	IDP dMRI ProbtrackX FA cst r	Heel bone mineral density (BMD), manual entry (left)	0.094605535	3.96E-09	nIDP	done	NA	NA
177	ukb-b-7992	BIG40_1521	IDP_dMRI_ProbtrackX_FA_slf_l	Diastolic blood pressure, automated reading || id:ukb-b-7992	287	-0.149507716	-0.112627774	-0.09654662	-0.279902205	-0.279902205	0.151487651	0.065326332	0.05219637	0.251320177	0.23935547	0.324514052	0.084693538	0.064359576	0.266331205	0.243216312	9.71E-04	0.002606822	0.709807017	303	501.5978506	285	3.85E-14	IDP dMRI ProbtrackX FA slf l	Diastolic blood pressure, automated reading	-0.081627663	2.30E-56	nIDP	NA	NA	NA
178	BIG40_1521	ukb-b-7992	Diastolic blood pressure, automated readingDiastolic blood pressure, automated reading || id:ukb-b-7992	IDP_dMRI_ProbtrackX_FA_slf_l	7	-0.129549857	-0.027019948	0.002318159	-0.033702182	-0.030075638	0.119619341	0.016231836	0.032820099	0.019026097	0.016874781	0.328241444	0.095987258	0.943690393	0.126883895	0.124981021	0.009991719	0.00873316	0.304376629	303	35.53570395	5	1.18E-06	IDP dMRI ProbtrackX FA slf l	Diastolic blood pressure, automated reading	-0.081627663	2.30E-56	nIDP	done	NA	NA
179	ukb-b-7992	BIG40_1522	IDP_dMRI_ProbtrackX_FA_slf_r	Diastolic blood pressure, automated reading || id:ukb-b-7992	287	-0.165676084	-0.189359614	-0.122105878	-0.161972162	-0.208132959	0.149479805	0.066354505	0.051500827	0.225932046	0.241550984	0.268644733	0.004320561	0.017742438	0.474016815	0.389600732	7.99E-04	0.00257227	0.756365801	304	488.3922999	285	6.74E-13	IDP dMRI ProbtrackX FA slf r	Diastolic blood pressure, automated reading	-0.083200507	1.70E-58	nIDP	NA	NA	NA
180	BIG40_1522	ukb-b-7992	Diastolic blood pressure, automated readingDiastolic blood pressure, automated reading || id:ukb-b-7992	IDP_dMRI_ProbtrackX_FA_slf_r	9	-0.045465132	-0.032701957	-0.055431623	-0.03126801	-0.03126801	0.162946313	0.016892769	0.032683277	0.018034157	0.018276787	0.788293592	0.052885421	0.089881328	0.121176591	0.125482765	-7.69E-04	0.012284576	0.951819687	304	68.43469192	7	3.06E-12	IDP dMRI ProbtrackX FA slf r	Diastolic blood pressure, automated reading	-0.083200507	1.70E-58	nIDP	done	NA	NA
181	ukb-b-6503	BIG40_2102	IDP_dMRI_ProbtrackX_ISOVF_atr_l	Systolic blood pressure, manual reading || id:ukb-b-6503	4	0.13135082	0.215401204	0.217046912	0.257707119	0.209431389	0.642712458	0.14322255	0.120654358	0.197281562	0.191000191	0.856974659	0.132591275	0.072032157	0.282581915	0.352992674	0.00425866	0.031371699	0.904450511	305	1.10107065	2	0.576641037	IDP dMRI ProbtrackX ISOVF atr l	Systolic blood pressure, manual reading	0.128572844	7.04E-12	nIDP	NA	NA	NA
182	BIG40_2102	ukb-b-6503	Systolic blood pressure, manual readingSystolic blood pressure, manual reading || id:ukb-b-6503	IDP_dMRI_ProbtrackX_ISOVF_atr_l	18	0.052361041	-0.053449754	-0.062582421	-0.047616761	-0.051602939	0.130889364	0.045703607	0.038946925	0.077833588	0.071138887	0.694416884	0.242207659	0.108084156	0.548780784	0.47808455	-0.008124846	0.008829016	0.371112423	305	23.87442987	16	0.092283185	IDP dMRI ProbtrackX ISOVF atr l	Systolic blood pressure, manual reading	0.128572844	7.04E-12	nIDP	done	NA	NA
183	ukb-b-18240	BIG40_2102	IDP_dMRI_ProbtrackX_ISOVF_atr_l	Diastolic blood pressure, manual reading || id:ukb-b-18240	9	0.167519075	0.209837559	0.099200154	0.336672517	0.316381157	0.353274257	0.126214745	0.111968223	0.229927283	0.2169865	0.64979945	0.096403761	0.375635292	0.181281496	0.182932166	-0.003620719	0.017621963	0.843055233	306	13.52259466	7	0.060353904	IDP dMRI ProbtrackX ISOVF atr l	Diastolic blood pressure, manual reading	0.114086989	1.21E-09	nIDP	NA	NA	NA
184	BIG40_2102	ukb-b-18240	Diastolic blood pressure, manual readingDiastolic blood pressure, manual reading || id:ukb-b-18240	IDP_dMRI_ProbtrackX_ISOVF_atr_l	18	0.120564227	-0.003595718	-0.002580299	-0.08456649	-0.060489491	0.108361623	0.047277122	0.032786059	0.092940289	0.087364809	0.282313684	0.939374392	0.93727038	0.375595364	0.498049215	-0.008704599	0.00730947	0.251074291	306	16.35824563	16	0.428249728	IDP dMRI ProbtrackX ISOVF atr l	Diastolic blood pressure, manual reading	0.114086989	1.21E-09	nIDP	done	NA	NA
185	ukb-b-6503	BIG40_2103	IDP_dMRI_ProbtrackX_ISOVF_atr_r	Systolic blood pressure, manual reading || id:ukb-b-6503	4	-0.033814268	0.153737474	0.193538618	0.123437272	0.102640561	0.64273869	0.146374766	0.120657066	0.202755256	0.193581821	0.962825063	0.293580025	0.108705495	0.585660822	0.632698413	0.011298169	0.031372682	0.753226791	307	1.099289292	2	0.577154868	IDP dMRI ProbtrackX ISOVF atr r	Systolic blood pressure, manual reading	0.111637215	2.89E-09	nIDP	NA	NA	NA
186	BIG40_2103	ukb-b-6503	Systolic blood pressure, manual readingSystolic blood pressure, manual reading || id:ukb-b-6503	IDP_dMRI_ProbtrackX_ISOVF_atr_r	24	4.97E-04	-0.041207883	-0.039247895	-0.046353698	-0.043154082	0.090958848	0.039390237	0.027978442	0.072741495	0.069346805	0.995693274	0.295494283	0.1606793	0.530262031	0.539869615	-0.002697796	0.005874813	0.650585729	307	21.73412422	22	0.475850932	IDP dMRI ProbtrackX ISOVF atr r	Systolic blood pressure, manual reading	0.111637215	2.89E-09	nIDP	done	NA	NA
187	ukb-b-7992	BIG40_2121	IDP_dMRI_ProbtrackX_ISOVF_slf_l	Diastolic blood pressure, automated reading || id:ukb-b-7992	287	0.19334493	0.245721561	0.234354264	0.285082508	0.328289432	0.148044585	0.06404005	0.051005168	0.226932103	0.227328074	0.192608646	1.25E-04	4.33E-06	0.210052035	0.149799275	7.52E-04	0.002547574	0.768105244	308	479.0314529	285	4.82E-12	IDP dMRI ProbtrackX ISOVF slf l	Diastolic blood pressure, automated reading	0.088992518	4.18E-66	nIDP	NA	NA	NA
188	BIG40_2121	ukb-b-7992	Diastolic blood pressure, automated readingDiastolic blood pressure, automated reading || id:ukb-b-7992	IDP_dMRI_ProbtrackX_ISOVF_slf_l	38	0.019130341	-0.010741577	-0.008579955	0.009356879	-0.010598821	0.030151626	0.009307216	0.010715724	0.016026761	0.013180564	0.529784932	0.248453967	0.423312118	0.562878347	0.426461347	-0.002198162	0.002235532	0.332030498	308	117.8845747	36	1.24E-10	IDP dMRI ProbtrackX ISOVF slf l	Diastolic blood pressure, automated reading	0.088992518	4.18E-66	nIDP	done	NA	NA
189	ukb-b-20175	BIG40_2121	IDP_dMRI_ProbtrackX_ISOVF_slf_l	Systolic blood pressure, automated reading || id:ukb-b-20175	289	0.209558683	0.28509536	0.282970026	0.338175442	0.309833495	0.144422279	0.063971185	0.049749634	0.206100571	0.155602902	0.147868195	8.33E-06	1.29E-08	0.10192489	0.047405586	0.001347803	0.002488839	0.588556342	309	457.5845376	287	5.82E-10	IDP dMRI ProbtrackX ISOVF slf l	Systolic blood pressure, automated reading	0.098282731	2.75E-80	nIDP	NA	NA	NA
190	BIG40_2121	ukb-b-20175	Systolic blood pressure, automated readingSystolic blood pressure, automated reading || id:ukb-b-20175	IDP_dMRI_ProbtrackX_ISOVF_slf_l	38	-0.01178113	-0.010086849	-0.010803096	0.025076747	-0.008778368	0.02799086	0.009706536	0.009817016	0.021497629	0.015435775	0.67633609	0.298720495	0.271137837	0.250880578	0.572993864	7.76E-05	0.002075294	0.970385347	309	101.1012362	36	4.27E-08	IDP dMRI ProbtrackX ISOVF slf l	Systolic blood pressure, automated reading	0.098282731	2.75E-80	nIDP	done	NA	NA
191	ukb-b-7992	BIG40_2122	IDP_dMRI_ProbtrackX_ISOVF_slf_r	Diastolic blood pressure, automated reading || id:ukb-b-7992	287	0.171136004	0.206528648	0.241075688	-0.076123173	0.051028156	0.14652787	0.064231565	0.050498027	0.233033728	0.219424723	0.243806416	0.001302736	1.81E-06	0.744162768	0.816273872	0.0012823	0.002521476	0.611460035	310	469.2703481	285	3.55E-11	IDP dMRI ProbtrackX ISOVF slf r	Diastolic blood pressure, automated reading	0.085861874	8.25E-62	nIDP	NA	NA	NA
192	BIG40_2122	ukb-b-7992	Diastolic blood pressure, automated readingDiastolic blood pressure, automated reading || id:ukb-b-7992	IDP_dMRI_ProbtrackX_ISOVF_slf_r	39	0.012414483	-4.75E-04	-0.007230625	0.005756652	0.003986357	0.029073538	0.009140782	0.009486619	0.015650677	0.011792355	0.671851846	0.958543655	0.44594542	0.715047399	0.737189188	-0.001435208	0.002006208	0.478862339	310	97.19804664	37	2.63E-07	IDP dMRI ProbtrackX ISOVF slf r	Diastolic blood pressure, automated reading	0.085861874	8.25E-62	nIDP	done	NA	NA
193	ukb-b-20175	BIG40_2122	IDP_dMRI_ProbtrackX_ISOVF_slf_r	Systolic blood pressure, automated reading || id:ukb-b-20175	289	0.264019715	0.320542037	0.297548612	-0.024563045	0.381445141	0.146159508	0.065220166	0.050328221	0.207541623	0.175287424	0.071906309	8.89E-07	3.38E-09	0.905870961	0.030359508	6.16E-04	0.002518789	0.807098988	311	468.6778128	287	6.65E-11	IDP dMRI ProbtrackX ISOVF slf r	Systolic blood pressure, automated reading	0.099302885	3.78E-82	nIDP	NA	NA	NA
194	BIG40_2122	ukb-b-20175	Systolic blood pressure, automated readingSystolic blood pressure, automated reading || id:ukb-b-20175	IDP_dMRI_ProbtrackX_ISOVF_slf_r	39	3.33E-04	-0.002422304	-0.010798141	0.014435047	0.005789585	0.027553354	0.009283961	0.008950505	0.019207578	0.015003805	0.99042624	0.794159765	0.22765248	0.456964026	0.701741619	-8.13E-04	0.001901274	0.671349032	311	86.86540142	37	6.88E-06	IDP dMRI ProbtrackX ISOVF slf r	Systolic blood pressure, automated reading	0.099302885	3.78E-82	nIDP	done	NA	NA
195	ukb-b-6503	BIG40_2123	IDP_dMRI_ProbtrackX_ISOVF_str_l	Systolic blood pressure, manual reading || id:ukb-b-6503	4	-0.35871719	0.552549602	0.455019356	0.597316148	0.587802311	0.642712072	0.159286036	0.120648705	0.221125857	0.233962679	0.632897046	5.23E-04	1.62E-04	0.073708006	0.086756038	0.040437478	0.031370885	0.326365158	312	0.98658105	2	0.610613845	IDP dMRI ProbtrackX ISOVF str l	Systolic blood pressure, manual reading	0.115713864	6.81E-10	nIDP	NA	NA	NA
196	BIG40_2123	ukb-b-6503	Systolic blood pressure, manual readingSystolic blood pressure, manual reading || id:ukb-b-6503	IDP_dMRI_ProbtrackX_ISOVF_str_l	21	0.008416272	-0.042224877	-0.027436074	-0.044917897	-0.043119903	0.098886673	0.04055707	0.029375947	0.07089331	0.061512167	0.93306416	0.297818711	0.350322513	0.533522435	0.491380559	-0.002371296	0.006245167	0.708378263	312	17.18438201	19	0.577377854	IDP dMRI ProbtrackX ISOVF str l	Systolic blood pressure, manual reading	0.115713864	6.81E-10	nIDP	done	NA	NA
197	ukb-b-20175	BIG40_2123	IDP_dMRI_ProbtrackX_ISOVF_str_l	Systolic blood pressure, automated reading || id:ukb-b-20175	289	0.270305969	0.249718275	0.279156522	-0.136536673	-0.107454983	0.139720878	0.062668959	0.048106506	0.234770548	0.199223987	0.054020306	6.76E-05	6.52E-09	0.561307921	0.590049898	1.62E-04	0.002407825	0.946242193	313	428.2873423	287	1.20E-07	IDP dMRI ProbtrackX ISOVF str l	Systolic blood pressure, automated reading	0.101130025	2.94E-85	nIDP	NA	NA	NA
198	BIG40_2123	ukb-b-20175	Systolic blood pressure, automated readingSystolic blood pressure, automated reading || id:ukb-b-20175	IDP_dMRI_ProbtrackX_ISOVF_str_l	21	-0.011971903	-0.016428548	0.014350706	-0.025753552	-0.01742801	0.087576795	0.014112978	0.025027524	0.019537393	0.015604137	0.89270465	0.244394124	0.566375935	0.202346154	0.277282505	0.001732471	0.005512043	0.756713322	313	160.6777009	19	1.87E-24	IDP dMRI ProbtrackX ISOVF str l	Systolic blood pressure, automated reading	0.101130025	2.94E-85	nIDP	done	NA	NA
199	ukb-b-20175	BIG40_2124	IDP_dMRI_ProbtrackX_ISOVF_str_r	Systolic blood pressure, automated reading || id:ukb-b-20175	289	0.335032373	0.251503006	0.31024192	0.068686693	0.149304956	0.142610144	0.065542292	0.049104296	0.220737541	0.196534289	0.019487198	1.24E-04	2.65E-10	0.755897212	0.448061838	-4.55E-04	0.002457625	0.853204662	314	446.1978226	287	4.96E-09	IDP dMRI ProbtrackX ISOVF str r	Systolic blood pressure, automated reading	0.095099346	2.07E-75	nIDP	NA	NA	NA
200	BIG40_2124	ukb-b-20175	Systolic blood pressure, automated readingSystolic blood pressure, automated reading || id:ukb-b-20175	IDP_dMRI_ProbtrackX_ISOVF_str_r	26	-0.064091878	-0.00675816	0.009329553	-0.003164227	-0.00672285	0.063113494	0.012911151	0.020968963	0.017387421	0.014680504	0.319995376	0.600670937	0.656376113	0.857063112	0.650948158	0.005054554	0.004103259	0.229942779	314	163.1755094	24	1.14E-22	IDP dMRI ProbtrackX ISOVF str r	Systolic blood pressure, automated reading	0.095099346	2.07E-75	nIDP	done	NA	NA
201	ukb-b-20175	BIG40_1823	IDP_dMRI_ProbtrackX_L1_atr_l	Systolic blood pressure, automated reading || id:ukb-b-20175	289	0.238885907	0.222420316	0.225789294	0.152225459	0.190306366	0.149850633	0.065559761	0.051594653	0.217218928	0.231936139	0.112000803	6.92E-04	1.21E-05	0.483998128	0.412602939	-2.40E-04	0.002582397	0.925880201	315	492.6733617	287	4.70E-13	IDP dMRI ProbtrackX L1 atr l	Systolic blood pressure, automated reading	0.092546961	1.54E-71	nIDP	NA	NA	NA
202	BIG40_1823	ukb-b-20175	Systolic blood pressure, automated readingSystolic blood pressure, automated reading || id:ukb-b-20175	IDP_dMRI_ProbtrackX_L1_atr_l	5	0.030950637	0.034374003	-0.023799088	0.0361412	0.036611826	0.244001868	0.020902678	0.041785205	0.023064139	0.022508532	0.907086717	0.100077412	0.568977676	0.192184116	0.179155291	-0.004449532	0.01944535	0.83371839	315	33.74706785	3	2.24E-07	IDP dMRI ProbtrackX L1 atr l	Systolic blood pressure, automated reading	0.092546961	1.54E-71	nIDP	done	NA	NA
203	ukb-b-20175	BIG40_1824	IDP_dMRI_ProbtrackX_L1_atr_r	Systolic blood pressure, automated reading || id:ukb-b-20175	289	0.1848788	0.195631583	0.199087212	0.238217987	0.295063875	0.150292476	0.064940437	0.05174682	0.211218989	0.1950849	0.219656982	0.002591249	1.19E-04	0.260332668	0.131505894	2.61E-04	0.002590007	0.919844176	316	495.5777623	287	2.52E-13	IDP dMRI ProbtrackX L1 atr r	Systolic blood pressure, automated reading	0.086590244	8.55E-63	nIDP	NA	NA	NA
204	BIG40_1824	ukb-b-20175	Systolic blood pressure, automated readingSystolic blood pressure, automated reading || id:ukb-b-20175	IDP_dMRI_ProbtrackX_L1_atr_r	6	0.031489393	0.027960315	0.021421768	0.026546824	0.029851346	0.07448543	0.018013127	0.017605989	0.028344714	0.02774837	0.694208	0.120609877	0.223706247	0.391975322	0.331169684	-8.24E-04	0.00587758	0.895338483	316	8.110024378	4	0.087629996	IDP dMRI ProbtrackX L1 atr r	Systolic blood pressure, automated reading	0.086590244	8.55E-63	nIDP	done	NA	NA
205	ukb-b-19393	BIG40_1840	IDP_dMRI_ProbtrackX_L1_ptr_l	Whole body fat mass || id:ukb-b-19393	443	-0.142419337	-0.073270911	-0.057549314	-0.133906879	-0.007648145	0.10291192	0.053326616	0.038062044	0.182512345	0.112	0.167090462	0.169440863	0.13053718	0.463528691	0.945588047	0.001541498	0.001736586	0.375207348	318	642.2074701	441	1.15E-09	IDP dMRI ProbtrackX L1 ptr l	Whole body fat mass	-0.081675873	1.18E-56	nIDP	NA	NA	NA
206	BIG40_1840	ukb-b-19393	Whole body fat massWhole body fat mass || id:ukb-b-19393	IDP_dMRI_ProbtrackX_L1_ptr_l	2	NA	NA	-0.074604781	NA	NA	NA	NA	0.040302937	NA	NA	NA	NA	0.064155119	NA	NA	NA	NA	NA	318	NA	NA	NA	IDP dMRI ProbtrackX L1 ptr l	Whole body fat mass	-0.081675873	1.18E-56	nIDP	done	NA	NA
207	ukb-b-20044	BIG40_1840	IDP_dMRI_ProbtrackX_L1_ptr_l	Trunk fat mass || id:ukb-b-20044	446	-0.248370015	-0.070652231	-0.07603493	-0.036761663	-3.25E-05	0.09959012	0.051263708	0.036109744	0.172294934	0.116585656	0.012996809	0.168138002	0.035233688	0.831140199	0.999777585	0.003247843	0.001749888	0.064111771	319	615.9007655	444	1.12E-07	IDP dMRI ProbtrackX L1 ptr l	Trunk fat mass	-0.081507377	1.79E-56	nIDP	NA	NA	NA
208	BIG40_1840	ukb-b-20044	Trunk fat massTrunk fat mass || id:ukb-b-20044	IDP_dMRI_ProbtrackX_L1_ptr_l	2	NA	NA	-0.094484778	NA	NA	NA	NA	0.073720444	NA	NA	NA	NA	0.199960833	NA	NA	NA	NA	NA	319	NA	NA	NA	IDP dMRI ProbtrackX L1 ptr l	Trunk fat mass	-0.081507377	1.79E-56	nIDP	done	NA	NA
209	ukb-b-7992	BIG40_1842	IDP_dMRI_ProbtrackX_L1_slf_l	Diastolic blood pressure, automated reading || id:ukb-b-7992	287	0.181145618	0.234235337	0.220618948	0.57967361	0.039650208	0.151523404	0.066270128	0.052202131	0.234464959	0.233310713	0.232887087	4.08E-04	2.38E-05	0.01400554	0.865172803	7.24E-04	0.002607435	0.781552493	320	501.8216031	285	3.67E-14	IDP dMRI ProbtrackX L1 slf l	Diastolic blood pressure, automated reading	0.086616272	6.60E-63	nIDP	NA	NA	NA
210	BIG40_1842	ukb-b-7992	Diastolic blood pressure, automated readingDiastolic blood pressure, automated reading || id:ukb-b-7992	IDP_dMRI_ProbtrackX_L1_slf_l	7	-0.012677255	-6.56E-04	0.015320461	-0.003172462	9.40E-04	0.145821743	0.01663874	0.033815904	0.022863634	0.018133633	0.934096114	0.968564282	0.650509218	0.894183135	0.960328182	0.002182513	0.010997348	0.850503668	320	45.4878616	5	1.15E-08	IDP dMRI ProbtrackX L1 slf l	Diastolic blood pressure, automated reading	0.086616272	6.60E-63	nIDP	done	NA	NA
211	ukb-b-20175	BIG40_1842	IDP_dMRI_ProbtrackX_L1_slf_l	Systolic blood pressure, automated reading || id:ukb-b-20175	289	0.227856089	0.201536291	0.1724366	0.059913702	0.059913702	0.150935359	0.063342844	0.051981271	0.197994423	0.20355758	0.132238751	0.001464264	9.09E-04	0.76241088	0.768715528	-0.001017488	0.002601094	0.695956838	321	499.8352037	287	1.00E-13	IDP dMRI ProbtrackX L1 slf l	Systolic blood pressure, automated reading	0.091582853	3.85E-70	nIDP	NA	NA	NA
212	BIG40_1842	ukb-b-20175	Systolic blood pressure, automated readingSystolic blood pressure, automated reading || id:ukb-b-20175	IDP_dMRI_ProbtrackX_L1_slf_l	7	0.032840479	0.027599694	0.004098064	0.028299434	0.030025659	0.109797846	0.015978209	0.025546238	0.018974955	0.017712203	0.776897198	0.084107805	0.8725522	0.186449657	0.140971361	-0.002240515	0.008280393	0.797527616	321	25.66451732	5	1.04E-04	IDP dMRI ProbtrackX L1 slf l	Systolic blood pressure, automated reading	0.091582853	3.85E-70	nIDP	done	NA	NA
213	ukb-b-7992	BIG40_1843	IDP_dMRI_ProbtrackX_L1_slf_r	Diastolic blood pressure, automated reading || id:ukb-b-7992	287	0.131322574	0.196291492	0.178728369	0.280687609	0.21617517	0.145423617	0.066407902	0.050104559	0.218530243	0.220069251	0.367270074	0.003118133	3.61E-04	0.200029661	0.326779747	8.69E-04	0.002502466	0.728608875	322	462.2287921	285	1.45E-10	IDP dMRI ProbtrackX L1 slf r	Diastolic blood pressure, automated reading	0.090321796	2.17E-68	nIDP	NA	NA	NA
214	BIG40_1843	ukb-b-7992	Diastolic blood pressure, automated readingDiastolic blood pressure, automated reading || id:ukb-b-7992	IDP_dMRI_ProbtrackX_L1_slf_r	6	-0.004337748	-0.005554567	-0.016506162	-0.00523257	-0.00523257	0.097221118	0.016842393	0.020308059	0.02079349	0.019724729	0.966550861	0.741553527	0.416339196	0.811331465	0.801383699	-0.001023701	0.007953767	0.903801832	322	13.35719891	4	0.00965613	IDP dMRI ProbtrackX L1 slf r	Diastolic blood pressure, automated reading	0.090321796	2.17E-68	nIDP	done	NA	NA
215	ukb-b-20175	BIG40_1843	IDP_dMRI_ProbtrackX_L1_slf_r	Systolic blood pressure, automated reading || id:ukb-b-20175	289	0.227983261	0.120856309	0.170284125	-0.07948519	-0.023796974	0.152444386	0.064698095	0.052501541	0.211595942	0.197059613	0.135878174	0.061761494	0.001181073	0.707456543	0.903965116	-0.001059336	0.002627088	0.687075026	323	509.8683012	287	1.10E-14	IDP dMRI ProbtrackX L1 slf r	Systolic blood pressure, automated reading	0.09505336	1.42E-75	nIDP	NA	NA	NA
216	BIG40_1843	ukb-b-20175	Systolic blood pressure, automated readingSystolic blood pressure, automated reading || id:ukb-b-20175	IDP_dMRI_ProbtrackX_L1_slf_r	6	-0.04418714	0.023524936	-0.012076192	0.027354471	0.029100192	0.15398426	0.017314047	0.032279289	0.019453199	0.020356093	0.788394953	0.174235449	0.708318152	0.218674095	0.212231321	0.002701369	0.012597448	0.840694023	323	33.34248599	4	1.02E-06	IDP dMRI ProbtrackX L1 slf r	Systolic blood pressure, automated reading	0.09505336	1.42E-75	nIDP	done	NA	NA
217	ukb-b-20175	BIG40_1844	IDP_dMRI_ProbtrackX_L1_str_l	Systolic blood pressure, automated reading || id:ukb-b-20175	289	0.162739629	0.204420989	0.102756277	0.455813714	0.399283127	0.143652268	0.065308553	0.049476061	0.210670451	0.190052767	0.258213539	0.001747588	0.037811822	0.031314677	0.036518235	-0.001101271	0.002475572	0.656759626	324	452.7384945	287	1.46E-09	IDP dMRI ProbtrackX L1 str l	Systolic blood pressure, automated reading	0.087706397	2.92E-64	nIDP	NA	NA	NA
218	BIG40_1844	ukb-b-20175	Systolic blood pressure, automated readingSystolic blood pressure, automated reading || id:ukb-b-20175	IDP_dMRI_ProbtrackX_L1_str_l	5	-0.060504226	-0.001459698	-0.02327057	0.018480151	0.013729277	0.142235983	0.020575428	0.038455477	0.024008303	0.023882196	0.699229808	0.943442509	0.545092503	0.484391026	0.59616321	0.003201579	0.011634488	0.801042181	324	26.14511502	3	8.89E-06	IDP dMRI ProbtrackX L1 str l	Systolic blood pressure, automated reading	0.087706397	2.92E-64	nIDP	done	NA	NA
219	ukb-b-3656	BIG40_1844	IDP_dMRI_ProbtrackX_L1_str_l	Number of treatments/medications taken || id:ukb-b-3656	71	-0.350915232	0.09858117	0.091329767	0.318617775	0.03048423	0.40668585	0.194135202	0.136775924	0.4861281	0.338055375	0.391200625	0.611596086	0.504304184	0.514346081	0.928405476	0.005531624	0.004791975	0.252338498	325	97.5679403	69	0.013395731	IDP dMRI ProbtrackX L1 str l	Number of treatments/medications taken	0.114430838	3.87E-09	nIDP	NA	NA	NA
220	BIG40_1844	ukb-b-3656	Number of treatments/medications takenNumber of treatments/medications taken || id:ukb-b-3656	IDP_dMRI_ProbtrackX_L1_str_l	5	0.019370019	0.014360696	0.016069671	0.012362867	0.012902143	0.047222359	0.015854158	0.012618741	0.02263277	0.023203239	0.709202991	0.365041732	0.202848989	0.613941136	0.607812885	-2.84E-04	0.003862133	0.946058148	325	4.516326712	3	0.210838597	IDP dMRI ProbtrackX L1 str l	Number of treatments/medications taken	0.114430838	3.87E-09	nIDP	done	NA	NA
221	ukb-b-20175	BIG40_1845	IDP_dMRI_ProbtrackX_L1_str_r	Systolic blood pressure, automated reading || id:ukb-b-20175	289	0.191847465	0.103935125	0.120868488	-0.224771791	0.449296234	0.14821355	0.065773306	0.051052437	0.250104888	0.210309533	0.196568155	0.114060561	0.017906973	0.369557839	0.033493184	-0.001303146	0.002554176	0.610302075	326	481.943254	287	4.49E-12	IDP dMRI ProbtrackX L1 str r	Systolic blood pressure, automated reading	0.084288959	1.46E-59	nIDP	NA	NA	NA
222	BIG40_1845	ukb-b-20175	Systolic blood pressure, automated readingSystolic blood pressure, automated reading || id:ukb-b-20175	IDP_dMRI_ProbtrackX_L1_str_r	8	-0.176625667	-0.004070814	-0.008303388	-0.005067788	-0.005067788	0.116518909	0.017614599	0.026585733	0.0280495	0.025700202	0.180339549	0.817233598	0.754793572	0.861743832	0.849283354	0.014273671	0.009658273	0.189916697	326	24.00995794	6	5.20E-04	IDP dMRI ProbtrackX L1 str r	Systolic blood pressure, automated reading	0.084288959	1.46E-59	nIDP	done	NA	NA
223	ukb-b-7992	BIG40_1850	IDP_dMRI_ProbtrackX_L2_atr_l	Diastolic blood pressure, automated reading || id:ukb-b-7992	287	0.198227985	0.261063724	0.214759079	0.610900335	0.538392794	0.149286285	0.064212497	0.051426675	0.214314291	0.184490105	0.185294163	4.79E-05	2.97E-05	0.004682799	0.003799219	3.03E-04	0.002568949	0.906165547	327	487.1294562	285	8.81E-13	IDP dMRI ProbtrackX L2 atr l	Diastolic blood pressure, automated reading	0.098915224	3.20E-81	nIDP	NA	NA	NA
224	BIG40_1850	ukb-b-7992	Diastolic blood pressure, automated readingDiastolic blood pressure, automated reading || id:ukb-b-7992	IDP_dMRI_ProbtrackX_L2_atr_l	8	-0.033072897	0.029879164	0.026726818	0.040688791	0.030592766	0.112666792	0.017731474	0.030237159	0.033952495	0.026410506	0.778993803	0.091970834	0.37674676	0.26975411	0.284706645	0.004764314	0.008609994	0.600021805	327	51.73882645	6	2.10E-09	IDP dMRI ProbtrackX L2 atr l	Diastolic blood pressure, automated reading	0.098915224	3.20E-81	nIDP	done	NA	NA
225	ukb-b-20175	BIG40_1850	IDP_dMRI_ProbtrackX_L2_atr_l	Systolic blood pressure, automated reading || id:ukb-b-20175	289	0.258773922	0.223897669	0.158725676	0.250720267	0.314404661	0.160220997	0.066991085	0.055207014	0.243972289	0.245293603	0.107386474	8.31E-04	0.004038998	0.304972678	0.200961863	-0.001836862	0.002761119	0.50641831	328	563.2331966	287	3.69E-20	IDP dMRI ProbtrackX L2 atr l	Systolic blood pressure, automated reading	0.094266305	6.62E-74	nIDP	NA	NA	NA
226	BIG40_1850	ukb-b-20175	Systolic blood pressure, automated readingSystolic blood pressure, automated reading || id:ukb-b-20175	IDP_dMRI_ProbtrackX_L2_atr_l	8	-0.087643679	-0.010054052	-0.02940199	0.002836567	0.017150333	0.095278302	0.018464743	0.025772975	0.029118163	0.023043802	0.393120558	0.586097459	0.253950257	0.925126873	0.480957713	0.004640191	0.00728116	0.547469202	328	36.83143875	6	1.90E-06	IDP dMRI ProbtrackX L2 atr l	Systolic blood pressure, automated reading	0.094266305	6.62E-74	nIDP	done	NA	NA
227	ukb-b-3656	BIG40_1850	IDP_dMRI_ProbtrackX_L2_atr_l	Number of treatments/medications taken || id:ukb-b-3656	71	0.401853882	0.046589764	0.224631131	-0.585448401	0.021379829	0.418304539	0.187039486	0.13954844	0.461906566	0.347695832	0.340071052	0.80329076	0.107463354	0.20919083	0.951144182	-0.002216705	0.004928863	0.654307931	329	103.2214122	69	0.004791142	IDP dMRI ProbtrackX L2 atr l	Number of treatments/medications taken	0.122624878	2.76E-10	nIDP	NA	NA	NA
228	BIG40_1850	ukb-b-3656	Number of treatments/medications takenNumber of treatments/medications taken || id:ukb-b-3656	IDP_dMRI_ProbtrackX_L2_atr_l	8	0.083686448	-0.00324342	0.006826933	-0.009246304	-0.005939928	0.03630231	0.012901399	0.012791731	0.021060276	0.020564866	0.060661124	0.801504352	0.593549848	0.673865233	0.781071222	-0.006122703	0.002773878	0.06940353	329	8.383572828	6	0.211326663	IDP dMRI ProbtrackX L2 atr l	Number of treatments/medications taken	0.122624878	2.76E-10	nIDP	done	NA	NA
229	ukb-b-7992	BIG40_1851	IDP_dMRI_ProbtrackX_L2_atr_r	Diastolic blood pressure, automated reading || id:ukb-b-7992	287	0.264367093	0.267852072	0.198341092	0.434064131	0.418424985	0.151086103	0.063281029	0.052064588	0.209536066	0.168290311	0.081232932	2.31E-05	1.39E-04	0.039203989	0.013477683	-0.001210542	0.00259991	0.641850956	330	498.9318664	285	6.92E-14	IDP dMRI ProbtrackX L2 atr r	Diastolic blood pressure, automated reading	0.095000399	6.37E-75	nIDP	NA	NA	NA
230	BIG40_1851	ukb-b-7992	Diastolic blood pressure, automated readingDiastolic blood pressure, automated reading || id:ukb-b-7992	IDP_dMRI_ProbtrackX_L2_atr_r	5	0.040873456	0.05987491	0.062891208	0.128739707	0.029861017	0.12857504	0.019556222	0.037344991	0.036962342	0.029165709	0.771407002	0.00220098	0.092170063	0.025283066	0.363787497	0.001800183	0.009910321	0.867439624	330	29.43059443	3	1.82E-06	IDP dMRI ProbtrackX L2 atr r	Diastolic blood pressure, automated reading	0.095000399	6.37E-75	nIDP	done	NA	NA
231	ukb-b-20175	BIG40_1851	IDP_dMRI_ProbtrackX_L2_atr_r	Systolic blood pressure, automated reading || id:ukb-b-20175	289	0.234999854	0.189269891	0.176620474	0.176719444	0.234381897	0.15558553	0.065968426	0.053583058	0.221867954	0.23816796	0.132035885	0.00411644	9.80E-04	0.426393326	0.325890687	-0.001071827	0.002681225	0.689636012	331	531.1003771	287	8.63E-17	IDP dMRI ProbtrackX L2 atr r	Systolic blood pressure, automated reading	0.091698167	6.54E-70	nIDP	NA	NA	NA
232	BIG40_1851	ukb-b-20175	Systolic blood pressure, automated readingSystolic blood pressure, automated reading || id:ukb-b-20175	IDP_dMRI_ProbtrackX_L2_atr_r	5	-0.017639418	-0.018701728	-0.001362116	-0.049874545	-0.05248736	0.099120409	0.019117531	0.028779278	0.034277679	0.03143107	0.87009305	0.327950614	0.962250425	0.219358406	0.170257251	0.001330924	0.00764042	0.872803964	331	17.4064354	3	5.83E-04	IDP dMRI ProbtrackX L2 atr r	Systolic blood pressure, automated reading	0.091698167	6.54E-70	nIDP	done	NA	NA
233	ukb-b-7992	BIG40_1861	IDP_dMRI_ProbtrackX_L2_ifo_r	Diastolic blood pressure, automated reading || id:ukb-b-7992	287	0.245725605	0.158737471	0.127213171	0.361332332	0.229695691	0.143729883	0.064269404	0.049577953	0.227060856	0.165964981	0.088421881	0.013515982	0.01029019	0.112636453	0.167437228	-0.002172839	0.002473316	0.380405646	332	451.5276814	285	1.15E-09	IDP dMRI ProbtrackX L2 ifo r	Diastolic blood pressure, automated reading	0.083072123	4.12E-58	nIDP	NA	NA	NA
234	BIG40_1861	ukb-b-7992	Diastolic blood pressure, automated readingDiastolic blood pressure, automated reading || id:ukb-b-7992	IDP_dMRI_ProbtrackX_L2_ifo_r	31	0.003311263	0.018579128	0.020466486	0.025272795	0.021128963	0.03161791	0.01125483	0.012460967	0.018442857	0.013488323	0.917313067	0.098785697	0.100497269	0.180751864	0.127728934	0.001280027	0.002163789	0.558724035	332	98.99523039	29	1.42E-09	IDP dMRI ProbtrackX L2 ifo r	Diastolic blood pressure, automated reading	0.083072123	4.12E-58	nIDP	done	NA	NA
235	ukb-b-7992	BIG40_1869	IDP_dMRI_ProbtrackX_L2_slf_l	Diastolic blood pressure, automated reading || id:ukb-b-7992	287	0.176901627	0.11719829	0.125381809	0.12178398	-0.007858871	0.157690252	0.065332255	0.054331492	0.253495956	0.254585711	0.26287908	0.072832168	0.021014779	0.631297568	0.975395341	-9.45E-04	0.002713555	0.728024089	333	543.5114809	285	2.38E-18	IDP dMRI ProbtrackX L2 slf l	Diastolic blood pressure, automated reading	0.08632859	2.08E-62	nIDP	NA	NA	NA
236	BIG40_1869	ukb-b-7992	Diastolic blood pressure, automated readingDiastolic blood pressure, automated reading || id:ukb-b-7992	IDP_dMRI_ProbtrackX_L2_slf_l	9	0.104892219	0.023507672	0.006447613	0.037171236	0.030631905	0.279838317	0.0202584	0.049992728	0.021583403	0.021524068	0.71888388	0.245889506	0.89738058	0.12333073	0.192498775	-0.007230631	0.020182316	0.7307051	333	143.2849127	7	1.04E-27	IDP dMRI ProbtrackX L2 slf l	Diastolic blood pressure, automated reading	0.08632859	2.08E-62	nIDP	done	NA	NA
237	ukb-b-20175	BIG40_1869	IDP_dMRI_ProbtrackX_L2_slf_l	Systolic blood pressure, automated reading || id:ukb-b-20175	289	0.265288032	0.27670834	0.156106291	0.446132313	0.534534844	0.160173844	0.066847411	0.055199236	0.228969603	0.213117749	0.098763932	3.48E-05	0.004683225	0.05233403	0.012685838	-0.002004546	0.002760297	0.468303854	334	562.9100262	287	4.00E-20	IDP dMRI ProbtrackX L2 slf l	Systolic blood pressure, automated reading	0.085197074	7.96E-61	nIDP	NA	NA	NA
238	BIG40_1869	ukb-b-20175	Systolic blood pressure, automated readingSystolic blood pressure, automated reading || id:ukb-b-20175	IDP_dMRI_ProbtrackX_L2_slf_l	9	0.169367374	0.033964488	-0.025420405	0.040954757	0.038757503	0.206850354	0.017706116	0.038945566	0.020979439	0.01997569	0.439886153	0.055081248	0.513939207	0.086705294	0.088314448	-0.014306792	0.014918271	0.369497214	334	77.87991982	7	3.72E-14	IDP dMRI ProbtrackX L2 slf l	Systolic blood pressure, automated reading	0.085197074	7.96E-61	nIDP	done	NA	NA
239	ukb-b-7992	BIG40_1870	IDP_dMRI_ProbtrackX_L2_slf_r	Diastolic blood pressure, automated reading || id:ukb-b-7992	287	0.205428229	0.143564589	0.158699919	0.097509806	-0.015502342	0.153843907	0.063861699	0.053004902	0.235986412	0.220787982	0.182842718	0.024572706	0.002752908	0.679769029	0.944072635	-8.57E-04	0.00264737	0.746465455	335	517.3244608	285	1.13E-15	IDP dMRI ProbtrackX L2 slf r	Diastolic blood pressure, automated reading	0.090507775	1.82E-68	nIDP	NA	NA	NA
240	BIG40_1870	ukb-b-7992	Diastolic blood pressure, automated readingDiastolic blood pressure, automated reading || id:ukb-b-7992	IDP_dMRI_ProbtrackX_L2_slf_r	8	-0.010471591	0.042737471	0.018330425	0.048067069	0.048067069	0.125686797	0.018511084	0.025775781	0.025982987	0.026907807	0.936311211	0.020957444	0.47699182	0.106775886	0.117199767	0.002131926	0.009074358	0.822068306	335	29.7474059	6	4.39E-05	IDP dMRI ProbtrackX L2 slf r	Diastolic blood pressure, automated reading	0.090507775	1.82E-68	nIDP	done	NA	NA
241	ukb-b-20175	BIG40_1870	IDP_dMRI_ProbtrackX_L2_slf_r	Systolic blood pressure, automated reading || id:ukb-b-20175	289	0.331728585	0.254195973	0.187317099	0.375194557	0.579420565	0.1621472	0.065659114	0.055915752	0.231326359	0.281675289	0.041682619	1.08E-04	8.08E-04	0.105913081	0.040581662	-0.002651365	0.002794314	0.343498704	336	576.8741089	287	1.19E-21	IDP dMRI ProbtrackX L2 slf r	Systolic blood pressure, automated reading	0.086603474	8.03E-63	nIDP	NA	NA	NA
242	BIG40_1870	ukb-b-20175	Systolic blood pressure, automated readingSystolic blood pressure, automated reading || id:ukb-b-20175	IDP_dMRI_ProbtrackX_L2_slf_r	8	-0.065253308	-0.011650938	-0.006910138	-0.010606921	-0.011600426	0.165421012	0.01925647	0.034130373	0.029492624	0.030889552	0.706874953	0.545152308	0.83955477	0.729716656	0.718376343	0.004318449	0.011942871	0.730049235	336	51.26796095	6	2.62E-09	IDP dMRI ProbtrackX L2 slf r	Systolic blood pressure, automated reading	0.086603474	8.03E-63	nIDP	done	NA	NA
243	ukb-b-7992	BIG40_1871	IDP_dMRI_ProbtrackX_L2_str_l	Diastolic blood pressure, automated reading || id:ukb-b-7992	287	0.192187829	0.160025284	0.131919396	0.382400326	0.308280622	0.149402113	0.064733643	0.051481911	0.241978958	0.266662561	0.199354613	0.013433792	0.010393903	0.115142538	0.248617278	-0.001104986	0.002570941	0.667667133	337	487.8838666	285	7.51E-13	IDP dMRI ProbtrackX L2 str l	Diastolic blood pressure, automated reading	0.080765085	6.03E-55	nIDP	NA	NA	NA
244	BIG40_1871	ukb-b-7992	Diastolic blood pressure, automated readingDiastolic blood pressure, automated reading || id:ukb-b-7992	IDP_dMRI_ProbtrackX_L2_str_l	7	0.057305625	0.022285646	0.009090221	0.026362955	0.02407016	0.102745694	0.018833671	0.023653562	0.028188633	0.022200808	0.601068282	0.23669524	0.700751204	0.38576312	0.319907377	-0.003741479	0.007727014	0.648702572	337	21.23613518	5	7.31E-04	IDP dMRI ProbtrackX L2 str l	Diastolic blood pressure, automated reading	0.080765085	6.03E-55	nIDP	done	NA	NA
245	ukb-b-20175	BIG40_1871	IDP_dMRI_ProbtrackX_L2_str_l	Systolic blood pressure, automated reading || id:ukb-b-20175	289	0.276536137	0.239669675	0.2021652	0.223528726	0.204395829	0.152013076	0.061814826	0.05236328	0.209579912	0.242519547	0.069928937	1.06E-04	1.13E-04	0.287065612	0.400038871	-0.00136543	0.002619663	0.602613143	338	506.9996081	287	2.09E-14	IDP dMRI ProbtrackX L2 str l	Systolic blood pressure, automated reading	0.088604923	8.39E-66	nIDP	NA	NA	NA
246	BIG40_1871	ukb-b-20175	Systolic blood pressure, automated readingSystolic blood pressure, automated reading || id:ukb-b-20175	IDP_dMRI_ProbtrackX_L2_str_l	7	0.085390699	0.005554526	-0.01662855	-0.016178558	0.00827567	0.129808121	0.018264919	0.031068449	0.027600245	0.021820993	0.539726913	0.761044852	0.592495623	0.57912607	0.71755947	-0.007916849	0.009762532	0.454252903	338	33.73789798	5	2.68E-06	IDP dMRI ProbtrackX L2 str l	Systolic blood pressure, automated reading	0.088604923	8.39E-66	nIDP	done	NA	NA
247	ukb-b-20175	BIG40_1872	IDP_dMRI_ProbtrackX_L2_str_r	Systolic blood pressure, automated reading || id:ukb-b-20175	289	0.408445509	0.254477889	0.237346121	0.174097977	0.15870698	0.151610474	0.066675704	0.05233131	0.215110207	0.229234885	0.00747479	1.35E-04	5.75E-06	0.418985919	0.489285771	-0.003141354	0.002612739	0.230229693	339	504.3256811	287	3.76E-14	IDP dMRI ProbtrackX L2 str r	Systolic blood pressure, automated reading	0.085996136	4.96E-62	nIDP	NA	NA	NA
248	BIG40_1872	ukb-b-20175	Systolic blood pressure, automated readingSystolic blood pressure, automated reading || id:ukb-b-20175	IDP_dMRI_ProbtrackX_L2_str_r	31	0.01371883	0.001051161	-0.003777845	-0.021162068	0.010869819	0.044309677	0.011974296	0.013890736	0.025015461	0.017567988	0.759069473	0.930047711	0.785646114	0.404272678	0.54076512	-0.001146248	0.002752241	0.68012678	339	109.0797111	29	3.28E-11	IDP dMRI ProbtrackX L2 str r	Systolic blood pressure, automated reading	0.085996136	4.96E-62	nIDP	done	NA	NA
249	ukb-b-7992	BIG40_1877	IDP_dMRI_ProbtrackX_L3_atr_l	Diastolic blood pressure, automated reading || id:ukb-b-7992	287	0.246658952	0.28606801	0.201341408	0.595850108	0.511717468	0.146662782	0.063496955	0.050531339	0.225846483	0.179801752	0.093701012	6.63E-06	6.76E-05	0.0087887	0.004747298	-8.31E-04	0.002523804	0.742235834	340	470.157173	285	2.97E-11	IDP dMRI ProbtrackX L3 atr l	Diastolic blood pressure, automated reading	0.099416612	5.62E-82	nIDP	NA	NA	NA
250	BIG40_1877	ukb-b-7992	Diastolic blood pressure, automated readingDiastolic blood pressure, automated reading || id:ukb-b-7992	IDP_dMRI_ProbtrackX_L3_atr_l	4	0.017345992	0.034669867	0.073644892	0.134665472	0.029288574	0.127350596	0.021111413	0.032801202	0.056361464	0.020026532	0.904131009	0.100541643	0.024756015	0.09680083	0.239783437	0.004806187	0.010371826	0.688624016	340	13.84171992	2	9.87E-04	IDP dMRI ProbtrackX L3 atr l	Diastolic blood pressure, automated reading	0.099416612	5.62E-82	nIDP	done	NA	NA
251	ukb-b-20175	BIG40_1877	IDP_dMRI_ProbtrackX_L3_atr_l	Systolic blood pressure, automated reading || id:ukb-b-20175	289	0.283817592	0.231358548	0.16466337	0.213256826	0.27788387	0.16058838	0.064634319	0.055351245	0.229993585	0.219573882	0.078230485	3.44E-04	0.002931022	0.354583805	0.206693616	-0.002187645	0.002767451	0.42989376	341	565.8207161	287	1.94E-20	IDP dMRI ProbtrackX L3 atr l	Systolic blood pressure, automated reading	0.09060855	2.35E-68	nIDP	NA	NA	NA
252	BIG40_1877	ukb-b-20175	Systolic blood pressure, automated readingSystolic blood pressure, automated reading || id:ukb-b-20175	IDP_dMRI_ProbtrackX_L3_atr_l	4	0.008248151	0.005972194	-0.003622551	0.025165281	0.027094001	0.105158021	0.020655654	0.02582998	0.038711063	0.021739608	0.944622636	0.77248096	0.888465637	0.56198307	0.301108872	-0.001013406	0.00856447	0.91662172	341	9.393319002	2	0.009125711	IDP dMRI ProbtrackX L3 atr l	Systolic blood pressure, automated reading	0.09060855	2.35E-68	nIDP	done	NA	NA
253	ukb-b-3656	BIG40_1877	IDP_dMRI_ProbtrackX_L3_atr_l	Number of treatments/medications taken || id:ukb-b-3656	71	0.500700773	0.119462717	0.197332707	0.55913239	0.350172756	0.413499414	0.189947875	0.138348016	0.489470402	0.372998844	0.230070226	0.52939902	0.153767309	0.257212835	0.351059606	-0.003794537	0.004872249	0.438756818	342	100.8647051	69	0.007436312	IDP dMRI ProbtrackX L3 atr l	Number of treatments/medications taken	0.114978054	3.29E-09	nIDP	NA	NA	NA
254	BIG40_1877	ukb-b-3656	Number of treatments/medications takenNumber of treatments/medications taken || id:ukb-b-3656	IDP_dMRI_ProbtrackX_L3_atr_l	4	0.059493643	-0.001439526	-4.97E-04	-0.004376211	-0.001228978	0.063736847	0.014527828	0.019024857	0.026051081	0.018561093	0.449139188	0.921068779	0.979173195	0.877280666	0.951374153	-0.00512059	0.005190098	0.427839111	342	5.410212904	2	0.066863206	IDP dMRI ProbtrackX L3 atr l	Number of treatments/medications taken	0.114978054	3.29E-09	nIDP	done	NA	NA
255	ukb-b-7992	BIG40_1878	IDP_dMRI_ProbtrackX_L3_atr_r	Diastolic blood pressure, automated reading || id:ukb-b-7992	287	0.295478765	0.210217876	0.199813556	0.213160271	0.28375258	0.1476776	0.066654946	0.050913213	0.234684615	0.179546165	0.046358208	0.00161147	8.69E-05	0.364492926	0.11512335	-0.001753957	0.002541257	0.490634629	343	476.6764048	285	7.85E-12	IDP dMRI ProbtrackX L3 atr r	Diastolic blood pressure, automated reading	0.094492912	3.98E-74	nIDP	NA	NA	NA
256	BIG40_1878	ukb-b-7992	Diastolic blood pressure, automated readingDiastolic blood pressure, automated reading || id:ukb-b-7992	IDP_dMRI_ProbtrackX_L3_atr_r	4	0.10257281	0.059847489	0.04827781	0.126304779	0.042462063	0.20578621	0.017742155	0.054300836	0.02917971	0.022466801	0.667589482	7.43E-04	0.373959865	0.022736399	0.155155809	-0.004856842	0.017458178	0.806982979	343	41.04410741	2	1.22E-09	IDP dMRI ProbtrackX L3 atr r	Diastolic blood pressure, automated reading	0.094492912	3.98E-74	nIDP	done	NA	NA
257	ukb-b-20175	BIG40_1878	IDP_dMRI_ProbtrackX_L3_atr_r	Systolic blood pressure, automated reading || id:ukb-b-20175	289	0.260842056	0.185826477	0.159280645	0.106568356	0.178880546	0.152403382	0.066041259	0.052518497	0.189737317	0.176733383	0.088064764	0.004896064	0.002422572	0.574782726	0.312316314	-0.001864634	0.002626385	0.478304084	344	509.5948333	287	1.17E-14	IDP dMRI ProbtrackX L3 atr r	Systolic blood pressure, automated reading	0.085013761	2.65E-60	nIDP	NA	NA	NA
258	BIG40_1878	ukb-b-20175	Systolic blood pressure, automated readingSystolic blood pressure, automated reading || id:ukb-b-20175	IDP_dMRI_ProbtrackX_L3_atr_r	4	0.090888894	-0.028417179	-0.032789427	-0.04584182	-0.003262053	0.102906192	0.02190569	0.035776034	0.042419311	0.021508383	0.470286869	0.194544818	0.359394573	0.358966898	0.889076799	-0.011063303	0.008730116	0.332647209	344	10.21478606	2	0.006051839	IDP dMRI ProbtrackX L3 atr r	Systolic blood pressure, automated reading	0.085013761	2.65E-60	nIDP	done	NA	NA
259	ukb-b-7992	BIG40_1887	IDP_dMRI_ProbtrackX_L3_ifo_l	Diastolic blood pressure, automated reading || id:ukb-b-7992	287	0.205082106	0.233049775	0.18012016	0.196525257	0.228397839	0.151036275	0.066431653	0.052030925	0.206673951	0.171905608	0.175590589	4.51E-04	5.37E-04	0.342460481	0.185031305	-4.58E-04	0.002599057	0.860350212	345	498.6137935	285	7.42E-14	IDP dMRI ProbtrackX L3 ifo l	Diastolic blood pressure, automated reading	0.082286583	4.99E-57	nIDP	NA	NA	NA
260	BIG40_1887	ukb-b-7992	Diastolic blood pressure, automated readingDiastolic blood pressure, automated reading || id:ukb-b-7992	IDP_dMRI_ProbtrackX_L3_ifo_l	11	0.090891792	0.006205014	0.001056988	-0.016095978	0.008738221	0.095042133	0.013204825	0.037028267	0.02288066	0.013240149	0.363886031	0.638422844	0.977227133	0.497811367	0.524176362	-0.0079266	0.007727039	0.331753757	345	154.4694993	9	1.04E-28	IDP dMRI ProbtrackX L3 ifo l	Diastolic blood pressure, automated reading	0.082286583	4.99E-57	nIDP	done	NA	NA
261	ukb-b-7992	BIG40_1888	IDP_dMRI_ProbtrackX_L3_ifo_r	Diastolic blood pressure, automated reading || id:ukb-b-7992	287	0.202532365	0.135908376	0.116782951	0.230251972	0.060455995	0.147462084	0.066302645	0.050830908	0.234050533	0.188305983	0.170690751	0.040382162	0.021591452	0.326059937	0.748405536	-0.001572158	0.002537547	0.536043709	346	475.2871762	285	1.04E-11	IDP dMRI ProbtrackX L3 ifo r	Diastolic blood pressure, automated reading	0.081946539	1.41E-56	nIDP	NA	NA	NA
262	BIG40_1888	ukb-b-7992	Diastolic blood pressure, automated readingDiastolic blood pressure, automated reading || id:ukb-b-7992	IDP_dMRI_ProbtrackX_L3_ifo_r	38	0.03660108	0.014643328	0.008857891	0.015341275	0.015341275	0.02974042	0.010807595	0.01126415	0.01950407	0.013711791	0.226421508	0.175445952	0.431645485	0.436543985	0.270420499	-0.002057168	0.002041043	0.320229186	346	121.59698	36	3.23E-11	IDP dMRI ProbtrackX L3 ifo r	Diastolic blood pressure, automated reading	0.081946539	1.41E-56	nIDP	done	NA	NA
263	ukb-b-7992	BIG40_1896	IDP_dMRI_ProbtrackX_L3_slf_l	Diastolic blood pressure, automated reading || id:ukb-b-7992	287	0.155932827	0.154234918	0.15812593	-0.017762122	-0.12669551	0.156353126	0.064774139	0.053859409	0.25472307	0.297386062	0.319459153	0.017260145	0.003325797	0.944456413	0.670406123	4.02E-05	0.002690556	0.98808685	347	534.336349	285	2.14E-17	IDP dMRI ProbtrackX L3 slf l	Diastolic blood pressure, automated reading	0.096328924	2.93E-77	nIDP	NA	NA	NA
264	BIG40_1896	ukb-b-7992	Diastolic blood pressure, automated readingDiastolic blood pressure, automated reading || id:ukb-b-7992	IDP_dMRI_ProbtrackX_L3_slf_l	10	0.06800934	0.032029243	0.0140966	0.042513333	0.043854281	0.268029056	0.017040152	0.041419595	0.020587431	0.019491986	0.806096923	0.060158022	0.733603123	0.068918355	0.051014754	-0.003796693	0.018621443	0.843531862	347	118.9690393	8	5.41E-22	IDP dMRI ProbtrackX L3 slf l	Diastolic blood pressure, automated reading	0.096328924	2.93E-77	nIDP	done	NA	NA
265	ukb-b-20175	BIG40_1896	IDP_dMRI_ProbtrackX_L3_slf_l	Systolic blood pressure, automated reading || id:ukb-b-20175	289	0.269682065	0.267585534	0.150906909	0.478160522	0.495936705	0.156230806	0.065421486	0.053851968	0.235430679	0.232099219	0.085391714	4.31E-05	0.005074685	0.043172943	0.033461352	-0.002180677	0.002692347	0.418637712	348	535.5216812	287	3.06E-17	IDP dMRI ProbtrackX L3 slf l	Systolic blood pressure, automated reading	0.088226588	4.63E-65	nIDP	NA	NA	NA
266	BIG40_1896	ukb-b-20175	Systolic blood pressure, automated readingSystolic blood pressure, automated reading || id:ukb-b-20175	IDP_dMRI_ProbtrackX_L3_slf_l	10	0.004557561	-0.00385181	-0.031980177	0.024747731	0.016845793	0.194118176	0.018853309	0.029984433	0.022205354	0.023242189	0.981843819	0.838115787	0.286170869	0.293942955	0.486993335	-0.00257308	0.013486418	0.853442642	348	62.08769569	8	1.81E-10	IDP dMRI ProbtrackX L3 slf l	Systolic blood pressure, automated reading	0.088226588	4.63E-65	nIDP	done	NA	NA
267	ukb-b-7992	BIG40_1897	IDP_dMRI_ProbtrackX_L3_slf_r	Diastolic blood pressure, automated reading || id:ukb-b-7992	287	0.116301698	0.154203031	0.144269015	0.007640095	-0.005565638	0.15056897	0.065477102	0.05187057	0.251513416	0.247946942	0.440508863	0.018519315	0.005413718	0.975787981	0.982107127	5.13E-04	0.002591014	0.843264071	349	495.5310815	285	1.45E-13	IDP dMRI ProbtrackX L3 slf r	Diastolic blood pressure, automated reading	0.096423399	1.87E-77	nIDP	NA	NA	NA
268	BIG40_1897	ukb-b-7992	Diastolic blood pressure, automated readingDiastolic blood pressure, automated reading || id:ukb-b-7992	IDP_dMRI_ProbtrackX_L3_slf_r	10	-0.075763019	0.021542537	0.025950496	0.023083541	0.022083168	0.105826424	0.014629023	0.029719646	0.018842629	0.016092644	0.494405647	0.140861914	0.382566899	0.251642737	0.203212741	0.007801196	0.007790109	0.345946107	349	65.80551832	8	3.34E-11	IDP dMRI ProbtrackX L3 slf r	Diastolic blood pressure, automated reading	0.096423399	1.87E-77	nIDP	done	NA	NA
269	ukb-b-20175	BIG40_1897	IDP_dMRI_ProbtrackX_L3_slf_r	Systolic blood pressure, automated reading || id:ukb-b-20175	289	0.31151429	0.296905693	0.160708398	0.616910643	0.672194173	0.15649756	0.065781049	0.053981691	0.238637411	0.242555467	0.04748001	6.38E-06	0.002909978	0.010225739	0.005946737	-0.00276876	0.002696949	0.305460681	350	537.3651173	287	1.98E-17	IDP dMRI ProbtrackX L3 slf r	Systolic blood pressure, automated reading	0.087011026	2.31E-63	nIDP	NA	NA	NA
270	BIG40_1897	ukb-b-20175	Systolic blood pressure, automated readingSystolic blood pressure, automated reading || id:ukb-b-20175	IDP_dMRI_ProbtrackX_L3_slf_r	10	-0.080071651	0.02097143	-0.003567705	0.015038242	0.019726044	0.100355816	0.016068777	0.027594125	0.024158762	0.018391125	0.447975373	0.191857346	0.897126448	0.549073411	0.311373869	0.005867792	0.007387567	0.449950038	350	58.89555246	8	7.67E-10	IDP dMRI ProbtrackX L3 slf r	Systolic blood pressure, automated reading	0.087011026	2.31E-63	nIDP	done	NA	NA
271	ukb-b-7992	BIG40_1898	IDP_dMRI_ProbtrackX_L3_str_l	Diastolic blood pressure, automated reading || id:ukb-b-7992	287	0.177394291	0.125078698	0.136668432	0.201700277	0.13534232	0.145388574	0.065527554	0.050090493	0.249841274	0.261435939	0.223420774	0.056288482	0.006363649	0.42015668	0.605075973	-7.47E-04	0.002501874	0.765577247	351	462.0186549	285	1.51E-10	IDP dMRI ProbtrackX L3 str l	Diastolic blood pressure, automated reading	0.081129866	2.39E-55	nIDP	NA	NA	NA
272	BIG40_1898	ukb-b-7992	Diastolic blood pressure, automated readingDiastolic blood pressure, automated reading || id:ukb-b-7992	IDP_dMRI_ProbtrackX_L3_str_l	4	-0.082198837	-0.01378866	-0.002764472	-0.055774853	-0.009910575	0.229890868	0.020076883	0.051699319	0.03467979	0.023596704	0.754882774	0.49221327	0.957355746	0.206140896	0.702753166	0.006404906	0.017863586	0.754245376	351	32.86791943	2	7.29E-08	IDP dMRI ProbtrackX L3 str l	Diastolic blood pressure, automated reading	0.081129866	2.39E-55	nIDP	done	NA	NA
273	ukb-b-20175	BIG40_1898	IDP_dMRI_ProbtrackX_L3_str_l	Systolic blood pressure, automated reading || id:ukb-b-20175	289	0.247545959	0.221844464	0.161529027	0.255094682	0.317567267	0.151854385	0.061946225	0.052317106	0.202027762	0.208434026	0.104166007	3.42E-04	0.002018483	0.207728688	0.128709316	-0.001579246	0.002616927	0.546670347	352	505.9406982	287	2.64E-14	IDP dMRI ProbtrackX L3 str l	Systolic blood pressure, automated reading	0.084303922	1.24E-59	nIDP	NA	NA	NA
274	BIG40_1898	ukb-b-20175	Systolic blood pressure, automated readingSystolic blood pressure, automated reading || id:ukb-b-20175	IDP_dMRI_ProbtrackX_L3_str_l	4	-0.179280646	0.035297529	0.008077883	0.057238783	0.041003995	0.279579974	0.020976824	0.067912033	0.032242345	0.024425962	0.587037519	0.092434778	0.90531792	0.173942836	0.191801935	0.015107413	0.021725341	0.558748182	352	48.38654401	2	3.11E-11	IDP dMRI ProbtrackX L3 str l	Systolic blood pressure, automated reading	0.084303922	1.24E-59	nIDP	done	NA	NA
275	ukb-b-7992	BIG40_1796	IDP_dMRI_ProbtrackX_MD_atr_l	Diastolic blood pressure, automated reading || id:ukb-b-7992	287	0.251016385	0.25225388	0.206035708	0.587208455	0.502333861	0.149087642	0.064095938	0.051366113	0.219993276	0.184689331	0.093337797	8.30E-05	6.04E-05	0.008037394	0.00693013	-8.25E-04	0.00256553	0.748103702	353	485.8292416	285	1.16E-12	IDP dMRI ProbtrackX MD atr l	Diastolic blood pressure, automated reading	0.097321846	1.17E-78	nIDP	NA	NA	NA
276	BIG40_1796	ukb-b-7992	Diastolic blood pressure, automated readingDiastolic blood pressure, automated reading || id:ukb-b-7992	IDP_dMRI_ProbtrackX_MD_atr_l	7	-0.082897452	0.023919621	0.02260935	0.025307499	0.019501693	0.116318956	0.018296427	0.033721141	0.032280415	0.024522758	0.507915529	0.191097809	0.502551853	0.462863991	0.456766243	0.008577722	0.009043577	0.386435866	353	45.12363004	5	1.37E-08	IDP dMRI ProbtrackX MD atr l	Diastolic blood pressure, automated reading	0.097321846	1.17E-78	nIDP	done	NA	NA
277	ukb-b-20175	BIG40_1796	IDP_dMRI_ProbtrackX_MD_atr_l	Systolic blood pressure, automated reading || id:ukb-b-20175	289	0.274523745	0.237632809	0.19442278	0.256457755	0.256457755	0.160755273	0.064687484	0.055375852	0.227040608	0.244726524	0.08877113	2.39E-04	4.46E-04	0.259598316	0.295546694	-0.001470638	0.00277033	0.595931182	354	567.0005666	287	1.44E-20	IDP dMRI ProbtrackX MD atr l	Systolic blood pressure, automated reading	0.096784486	8.26E-78	nIDP	NA	NA	NA
278	BIG40_1796	ukb-b-20175	Systolic blood pressure, automated readingSystolic blood pressure, automated reading || id:ukb-b-20175	IDP_dMRI_ProbtrackX_MD_atr_l	7	-0.091327289	-0.01045981	-0.031103545	0.016487178	0.022367446	0.103288821	0.017634064	0.02857466	0.028165474	0.019393133	0.417076081	0.553074524	0.276374021	0.579633931	0.292625944	0.004896387	0.00803076	0.568699374	354	35.41913463	5	1.24E-06	IDP dMRI ProbtrackX MD atr l	Systolic blood pressure, automated reading	0.096784486	8.26E-78	nIDP	done	NA	NA
279	ukb-b-3656	BIG40_1796	IDP_dMRI_ProbtrackX_MD_atr_l	Number of treatments/medications taken || id:ukb-b-3656	71	0.335742776	0.090816783	0.201285493	-0.589797201	-0.292251739	0.415741826	0.182377102	0.138608604	0.449215742	0.352672643	0.422110477	0.618511147	0.146449858	0.193488294	0.410103842	-0.001681793	0.004898666	0.732404218	355	101.9604955	69	0.0060732	IDP dMRI ProbtrackX MD atr l	Number of treatments/medications taken	0.080510501	3.10E-51	nIDP	NA	NA	NA
280	BIG40_1796	ukb-b-3656	Number of treatments/medications takenNumber of treatments/medications taken || id:ukb-b-3656	IDP_dMRI_ProbtrackX_MD_atr_l	7	0.063186384	0.00720068	0.012122363	-4.75E-04	0.002009707	0.047908934	0.013484235	0.014288702	0.02526743	0.021608845	0.24438048	0.593336474	0.396221937	0.985618131	0.928928218	-0.004151579	0.003724833	0.315722561	355	11.94925957	5	0.035489695	IDP dMRI ProbtrackX MD atr l	Number of treatments/medications taken	0.080510501	3.10E-51	nIDP	done	NA	NA
281	ukb-b-7992	BIG40_1797	IDP_dMRI_ProbtrackX_MD_atr_r	Diastolic blood pressure, automated reading || id:ukb-b-7992	287	0.310030851	0.301108692	0.200336162	0.266320732	0.355542236	0.149234793	0.064309564	0.051462118	0.217455691	0.15977531	0.038653497	2.84E-06	9.91E-05	0.221691283	0.026843366	-0.002011174	0.00256805	0.434188011	356	486.7763506	285	9.50E-13	IDP dMRI ProbtrackX MD atr r	Diastolic blood pressure, automated reading	0.093921101	3.01E-73	nIDP	NA	NA	NA
282	BIG40_1797	ukb-b-7992	Diastolic blood pressure, automated readingDiastolic blood pressure, automated reading || id:ukb-b-7992	IDP_dMRI_ProbtrackX_MD_atr_r	4	-0.008452215	0.037773845	0.062908704	0.135178998	0.019573501	0.172967374	0.019377434	0.040426138	0.072395263	0.021086122	0.965467163	0.051250907	0.119674962	0.158687508	0.421740484	0.006151332	0.014339555	0.709728044	356	20.43921228	2	3.64E-05	IDP dMRI ProbtrackX MD atr r	Diastolic blood pressure, automated reading	0.093921101	3.01E-73	nIDP	done	NA	NA
283	ukb-b-20175	BIG40_1797	IDP_dMRI_ProbtrackX_MD_atr_r	Systolic blood pressure, automated reading || id:ukb-b-20175	289	0.238813429	0.247589351	0.189969703	0.12513334	0.164599432	0.156596679	0.063611438	0.05392684	0.218738445	0.202267596	0.128354713	9.93E-05	4.27E-04	0.567721922	0.416448645	-8.97E-04	0.002698651	0.739906901	357	538.0299947	287	1.69E-17	IDP dMRI ProbtrackX MD atr r	Systolic blood pressure, automated reading	0.091973861	2.64E-70	nIDP	NA	NA	NA
284	BIG40_1797	ukb-b-20175	Systolic blood pressure, automated readingSystolic blood pressure, automated reading || id:ukb-b-20175	IDP_dMRI_ProbtrackX_MD_atr_r	4	0.049574637	0.009656829	-0.001676275	0.023069689	0.02449736	0.112708828	0.019753441	0.026581722	0.037973977	0.020773255	0.703013837	0.624935023	0.94971777	0.586410192	0.323296164	-0.004418101	0.009344415	0.682926136	357	8.637764824	2	0.013314756	IDP dMRI ProbtrackX MD atr r	Systolic blood pressure, automated reading	0.091973861	2.64E-70	nIDP	done	NA	NA
285	ukb-b-20175	BIG40_1806	IDP_dMRI_ProbtrackX_MD_ifo_l	Systolic blood pressure, automated reading || id:ukb-b-20175	289	0.3109135	0.244325175	0.169050039	0.476405205	0.492651604	0.158769632	0.064693673	0.05475109	0.228756179	0.228386076	0.051167061	1.59E-04	0.002017728	0.038170978	0.031825065	-0.002604577	0.002736103	0.341933815	358	553.0739143	287	4.51E-19	IDP dMRI ProbtrackX MD ifo l	Systolic blood pressure, automated reading	0.080777394	5.03E-55	nIDP	NA	NA	NA
286	BIG40_1806	ukb-b-20175	Systolic blood pressure, automated readingSystolic blood pressure, automated reading || id:ukb-b-20175	IDP_dMRI_ProbtrackX_MD_ifo_l	7	0.014388827	0.019799299	0.021576151	0.013714102	0.018884675	0.038001174	0.012608253	0.014334022	0.023523089	0.014953829	0.720498808	0.116335026	0.132262244	0.581123936	0.253495481	7.20E-04	0.003467888	0.843797423	358	11.53734658	5	0.041707625	IDP dMRI ProbtrackX MD ifo l	Systolic blood pressure, automated reading	0.080777394	5.03E-55	nIDP	done	NA	NA
287	ukb-b-7992	BIG40_1807	IDP_dMRI_ProbtrackX_MD_ifo_r	Diastolic blood pressure, automated reading || id:ukb-b-7992	287	0.220924982	0.105404866	0.123293249	0.051370914	-0.024707734	0.147826206	0.067174194	0.050965988	0.232984025	0.186521504	0.136153602	0.116618266	0.015557764	0.825645982	0.894708961	-0.001790008	0.00254381	0.482211393	359	477.6303542	285	6.45E-12	IDP dMRI ProbtrackX MD ifo r	Diastolic blood pressure, automated reading	0.08310848	3.81E-58	nIDP	NA	NA	NA
288	BIG40_1807	ukb-b-7992	Diastolic blood pressure, automated readingDiastolic blood pressure, automated reading || id:ukb-b-7992	IDP_dMRI_ProbtrackX_MD_ifo_r	8	0.047682876	0.015139945	-0.012800934	0.017670333	0.016140732	0.06618533	0.012148824	0.026908175	0.013713246	0.012662354	0.498345446	0.212688533	0.63426918	0.23850216	0.243093899	-0.005464851	0.005463512	0.355808322	359	46.47762988	6	2.38E-08	IDP dMRI ProbtrackX MD ifo r	Diastolic blood pressure, automated reading	0.08310848	3.81E-58	nIDP	done	NA	NA
289	ukb-b-20175	BIG40_1807	IDP_dMRI_ProbtrackX_MD_ifo_r	Systolic blood pressure, automated reading || id:ukb-b-20175	289	0.464085381	0.246841892	0.1851388	0.221633278	0.271919976	0.156301988	0.066471425	0.054153156	0.238987584	0.278182162	0.003238223	2.04E-04	6.29E-04	0.354503687	0.329147524	-0.005121391	0.002693579	0.05825985	360	536.0166927	287	2.72E-17	IDP dMRI ProbtrackX MD ifo r	Systolic blood pressure, automated reading	0.083080135	4.16E-58	nIDP	NA	NA	NA
290	BIG40_1807	ukb-b-20175	Systolic blood pressure, automated readingSystolic blood pressure, automated reading || id:ukb-b-20175	IDP_dMRI_ProbtrackX_MD_ifo_r	8	0.04022639	0.017509237	-0.005314003	0.018260555	0.018260555	0.079725517	0.012460646	0.030970813	0.016897861	0.012885903	0.631857382	0.159972873	0.863766952	0.3156748	0.19938948	-0.004114915	0.006581566	0.554845876	360	67.12848502	6	1.58E-12	IDP dMRI ProbtrackX MD ifo r	Systolic blood pressure, automated reading	0.083080135	4.16E-58	nIDP	done	NA	NA
291	ukb-b-7992	BIG40_1815	IDP_dMRI_ProbtrackX_MD_slf_l	Diastolic blood pressure, automated reading || id:ukb-b-7992	287	0.175078695	0.188445964	0.171761615	0.139775539	-0.068169011	0.159577617	0.068182976	0.054970088	0.263541492	0.263764522	0.273507116	0.005712778	0.001780241	0.596264239	0.796248243	-6.08E-05	0.002746039	0.982346189	361	556.6022977	285	9.67E-20	IDP dMRI ProbtrackX MD slf l	Diastolic blood pressure, automated reading	0.095885999	1.69E-76	nIDP	NA	NA	NA
292	BIG40_1815	ukb-b-7992	Diastolic blood pressure, automated readingDiastolic blood pressure, automated reading || id:ukb-b-7992	IDP_dMRI_ProbtrackX_MD_slf_l	11	-0.014512641	0.020843663	0.011067206	0.030130907	0.022305446	0.055073093	0.013632545	0.015509861	0.02058564	0.015561779	0.798086966	0.12627351	0.475499692	0.173992378	0.182274378	0.002109859	0.004343086	0.638719156	361	26.25550974	9	0.001855245	IDP dMRI ProbtrackX MD slf l	Diastolic blood pressure, automated reading	0.095885999	1.69E-76	nIDP	done	NA	NA
293	ukb-b-20175	BIG40_1815	IDP_dMRI_ProbtrackX_MD_slf_l	Systolic blood pressure, automated reading || id:ukb-b-20175	289	0.264900195	0.271756252	0.168749139	0.440453546	0.529168648	0.160023717	0.06514721	0.055135912	0.243077337	0.238880473	0.098940285	3.03E-05	0.002208917	0.071029255	0.027528462	-0.001765306	0.00275771	0.522595854	362	561.8466658	287	5.21E-20	IDP dMRI ProbtrackX MD slf l	Systolic blood pressure, automated reading	0.094518176	2.25E-74	nIDP	NA	NA	NA
294	BIG40_1815	ukb-b-20175	Systolic blood pressure, automated readingSystolic blood pressure, automated reading || id:ukb-b-20175	IDP_dMRI_ProbtrackX_MD_slf_l	11	-0.018014061	0.027450247	0.006435171	0.040208752	0.029683656	0.076597151	0.01408506	0.021426068	0.020691481	0.015923331	0.819333419	0.051308437	0.763915494	0.080645366	0.091885089	0.002016665	0.00604065	0.746140676	362	50.54628666	9	8.50E-08	IDP dMRI ProbtrackX MD slf l	Systolic blood pressure, automated reading	0.094518176	2.25E-74	nIDP	done	NA	NA
295	ukb-b-7992	BIG40_1816	IDP_dMRI_ProbtrackX_MD_slf_r	Diastolic blood pressure, automated reading || id:ukb-b-7992	287	0.156694417	0.140452212	0.16508228	0.090752641	-0.119301827	0.152677994	0.065094658	0.052593787	0.216869994	0.240129931	0.305617412	0.030954191	0.001696313	0.675920759	0.619696265	1.54E-04	0.00262731	0.953364517	363	509.5115183	285	6.62E-15	IDP dMRI ProbtrackX MD slf r	Diastolic blood pressure, automated reading	0.097658792	2.27E-79	nIDP	NA	NA	NA
296	BIG40_1816	ukb-b-7992	Diastolic blood pressure, automated readingDiastolic blood pressure, automated reading || id:ukb-b-7992	IDP_dMRI_ProbtrackX_MD_slf_r	10	-0.029538172	0.013933064	0.006828829	0.008176592	0.014210245	0.063998588	0.015455627	0.017534149	0.021738134	0.018824146	0.656698628	0.367328847	0.696936749	0.715526017	0.469604605	0.003007005	0.005073176	0.569735414	363	26.15295191	8	9.89E-04	IDP dMRI ProbtrackX MD slf r	Diastolic blood pressure, automated reading	0.097658792	2.27E-79	nIDP	done	NA	NA
297	ukb-b-20175	BIG40_1816	IDP_dMRI_ProbtrackX_MD_slf_r	Systolic blood pressure, automated reading || id:ukb-b-20175	289	0.308297347	0.266285359	0.181291311	0.539428892	0.713619366	0.160271644	0.067437542	0.055250759	0.241187011	0.26719296	0.055394669	7.86E-05	0.001033497	0.026080707	0.007997303	-0.002331802	0.00276199	0.399234528	364	563.5963325	287	3.37E-20	IDP dMRI ProbtrackX MD slf r	Systolic blood pressure, automated reading	0.09384238	2.09E-73	nIDP	NA	NA	NA
298	BIG40_1816	ukb-b-20175	Systolic blood pressure, automated readingSystolic blood pressure, automated reading || id:ukb-b-20175	IDP_dMRI_ProbtrackX_MD_slf_r	10	-0.032472419	0.011816863	-0.004463114	0.022429346	0.022429346	0.098272768	0.016149624	0.026496498	0.026428073	0.020271806	0.749561311	0.464344774	0.86623583	0.418052319	0.297235907	0.002315959	0.007790147	0.773815898	364	61.37220571	8	2.51E-10	IDP dMRI ProbtrackX MD slf r	Systolic blood pressure, automated reading	0.09384238	2.09E-73	nIDP	done	NA	NA
299	ukb-b-7992	BIG40_1817	IDP_dMRI_ProbtrackX_MD_str_l	Diastolic blood pressure, automated reading || id:ukb-b-7992	287	0.146744764	0.144648171	0.15841864	0.312211482	0.171446611	0.14178507	0.063694104	0.048841688	0.240697263	0.209634888	0.301555466	0.02314806	0.001180655	0.1956378	0.414132606	2.14E-04	0.002439858	0.930158084	365	439.3915292	285	1.10E-08	IDP dMRI ProbtrackX MD str l	Diastolic blood pressure, automated reading	0.087886037	1.72E-64	nIDP	NA	NA	NA
300	BIG40_1817	ukb-b-7992	Diastolic blood pressure, automated readingDiastolic blood pressure, automated reading || id:ukb-b-7992	IDP_dMRI_ProbtrackX_MD_str_l	5	0.053652934	-0.01622424	-0.032129534	-0.015018343	0.002544476	0.112937584	0.020086074	0.025715991	0.03833413	0.0262193	0.667183671	0.419242699	0.211519169	0.715201049	0.927358017	-0.00711563	0.009095223	0.491081522	365	11.87372793	3	0.007828473	IDP dMRI ProbtrackX MD str l	Diastolic blood pressure, automated reading	0.087886037	1.72E-64	nIDP	done	NA	NA
301	ukb-b-20175	BIG40_1817	IDP_dMRI_ProbtrackX_MD_str_l	Systolic blood pressure, automated reading || id:ukb-b-20175	289	0.262375657	0.192023692	0.171711461	0.13190324	0.087419184	0.150388615	0.064176545	0.051816269	0.221307719	0.238922229	0.082116069	0.002770506	9.20E-04	0.551631767	0.714715989	-0.001664567	0.002591665	0.521206168	366	496.2158056	287	2.20E-13	IDP dMRI ProbtrackX MD str l	Systolic blood pressure, automated reading	0.100034997	4.28E-83	nIDP	NA	NA	NA
302	BIG40_1817	ukb-b-20175	Systolic blood pressure, automated readingSystolic blood pressure, automated reading || id:ukb-b-20175	IDP_dMRI_ProbtrackX_MD_str_l	5	0.069243641	-0.00793673	-0.053613	0.002127302	0.013732938	0.18696092	0.023226936	0.041652352	0.028435335	0.018770476	0.735715015	0.732573894	0.198040546	0.943956377	0.504952754	-0.010191357	0.015057238	0.547023032	366	32.38775818	3	4.34E-07	IDP dMRI ProbtrackX MD str l	Systolic blood pressure, automated reading	0.100034997	4.28E-83	nIDP	done	NA	NA
303	ukb-b-3656	BIG40_1817	IDP_dMRI_ProbtrackX_MD_str_l	Number of treatments/medications taken || id:ukb-b-3656	71	-0.259954146	-0.019680872	0.037374828	-0.008217497	-0.05679647	0.427722074	0.185446993	0.143042627	0.43820128	0.344982255	0.545339102	0.91548185	0.793873085	0.985091665	0.869705054	0.003719029	0.005039875	0.463064857	367	107.9249252	69	0.001905621	IDP dMRI ProbtrackX MD str l	Number of treatments/medications taken	0.111639847	8.96E-09	nIDP	NA	NA	NA
304	BIG40_1817	ukb-b-3656	Number of treatments/medications takenNumber of treatments/medications taken || id:ukb-b-3656	IDP_dMRI_ProbtrackX_MD_str_l	5	-0.056439246	0.009801309	0.028792082	0.002032572	0.002459048	0.068887151	0.015780131	0.017745609	0.023315424	0.019345352	0.472643542	0.534522572	0.104698356	0.934720461	0.904984723	0.007069441	0.005547366	0.292284328	367	6.89868633	3	0.075198057	IDP dMRI ProbtrackX MD str l	Number of treatments/medications taken	0.111639847	8.96E-09	nIDP	done	NA	NA
305	ukb-b-7992	BIG40_1818	IDP_dMRI_ProbtrackX_MD_str_r	Diastolic blood pressure, automated reading || id:ukb-b-7992	287	0.225489174	0.199333621	0.219770808	0.166295707	0.154214499	0.144655017	0.066194149	0.049829805	0.25548724	0.229018768	0.120151918	0.002600906	1.03E-05	0.515636	0.501255341	-1.05E-04	0.002489246	0.966433976	368	457.3639597	285	3.74E-10	IDP dMRI ProbtrackX MD str r	Diastolic blood pressure, automated reading	0.083195773	6.22E-58	nIDP	NA	NA	NA
306	BIG40_1818	ukb-b-7992	Diastolic blood pressure, automated readingDiastolic blood pressure, automated reading || id:ukb-b-7992	IDP_dMRI_ProbtrackX_MD_str_r	3	0.063147685	0.001873506	-0.012040655	-0.002498465	0.012741033	0.145239583	0.020090378	0.032307098	0.033913055	0.019518368	0.738904679	0.925701864	0.709376342	0.947976103	0.580911409	-0.007250783	0.01345834	0.685401071	368	6.83058754	1	0.008960978	IDP dMRI ProbtrackX MD str r	Diastolic blood pressure, automated reading	0.083195773	6.22E-58	nIDP	done	NA	NA
307	ukb-b-20175	BIG40_1818	IDP_dMRI_ProbtrackX_MD_str_r	Systolic blood pressure, automated reading || id:ukb-b-20175	289	0.369162382	0.213772668	0.198915578	-0.030766924	-0.030766924	0.152591647	0.066552334	0.052667011	0.241530523	0.266576746	0.016172876	0.001317691	1.59E-04	0.898726029	0.908196711	-0.003125696	0.002629643	0.235564423	369	510.8721505	287	8.81E-15	IDP dMRI ProbtrackX MD str r	Systolic blood pressure, automated reading	0.094616949	1.83E-74	nIDP	NA	NA	NA
308	BIG40_1818	ukb-b-20175	Systolic blood pressure, automated readingSystolic blood pressure, automated reading || id:ukb-b-20175	IDP_dMRI_ProbtrackX_MD_str_r	3	0.204129622	-0.049672777	-0.050134463	-0.142863653	0.028336468	0.159877892	0.017693053	0.060537462	0.031319414	0.021307155	0.422985206	0.00499318	0.407582156	0.044851388	0.314941479	-0.024521111	0.014815577	0.34600263	369	8.237431243	1	0.004103517	IDP dMRI ProbtrackX MD str r	Systolic blood pressure, automated reading	0.094616949	1.83E-74	nIDP	done	NA	NA
309	ukb-b-3656	BIG40_1818	IDP_dMRI_ProbtrackX_MD_str_r	Number of treatments/medications taken || id:ukb-b-3656	71	-0.326203743	-0.117564099	0.076235926	-0.299488763	-0.299488763	0.466028488	0.182450158	0.156184452	0.456485613	0.342306875	0.486302351	0.519340187	0.625468602	0.513926732	0.384613302	0.005033748	0.005491221	0.362498005	370	128.1207438	69	2.02E-05	IDP dMRI ProbtrackX MD str r	Number of treatments/medications taken	0.080823476	1.27E-51	nIDP	NA	NA	NA
310	BIG40_1818	ukb-b-3656	Number of treatments/medications takenNumber of treatments/medications taken || id:ukb-b-3656	IDP_dMRI_ProbtrackX_MD_str_r	3	-0.017016013	0.007345594	0.01175229	0.008825299	0.002734448	0.052700181	0.013942921	0.012317333	0.020174486	0.015506249	0.801173266	0.598309404	0.340019778	0.70449151	0.876263586	0.002774064	0.00488304	0.671100179	370	1.40370637	1	0.236103988	IDP dMRI ProbtrackX MD str r	Number of treatments/medications taken	0.080823476	1.27E-51	nIDP	done	NA	NA
311	ukb-b-10787	BIG40_1592	IDP_dMRI_ProbtrackX_MO_ml_l	Standing height || id:ukb-b-10787	731	0.265034129	0.284915737	0.300370839	0.288508203	0.288508203	0.053092265	0.041033043	0.027196044	0.127973166	0.076144594	7.48E-07	3.82E-12	2.33E-28	0.024463963	1.64E-04	7.31E-04	9.44E-04	0.438567432	371	886.4011793	729	5.33E-05	IDP dMRI ProbtrackX MO ml l	Standing height	0.195309392	1.00E-300	IDP	NA	NA	NA
312	BIG40_1592	ukb-b-10787	Standing heightStanding height || id:ukb-b-10787	IDP_dMRI_ProbtrackX_MO_ml_l	18	0.06746558	0.051914924	0.001329005	0.061635772	0.064573766	0.084392996	0.012345617	0.032127122	0.01779908	0.013585321	0.435754033	2.61E-05	0.967003251	0.002974057	1.84E-04	-0.005146882	0.006064507	0.408572705	371	447.5642289	16	3.74E-85	IDP dMRI ProbtrackX MO ml l	Standing height	0.195309392	1.00E-300	IDP	done	NA	NA
313	ieu-a-89	BIG40_1592	IDP_dMRI_ProbtrackX_MO_ml_l	Height || id:ieu-a-89	386	0.175245263	0.174013143	0.165096572	0.115761267	0.149081662	0.059906552	0.033318235	0.023261802	0.104259729	0.08084449	0.003645439	1.76E-07	1.27E-12	0.267555767	0.065943344	-3.21E-04	0.001746596	0.854208766	373	540.0138545	384	2.43E-07	IDP dMRI ProbtrackX MO ml l	Height	0.18768402	2.564525724e-314	IDP	NA	NA	NA
314	BIG40_1592	ieu-a-89	HeightHeight || id:ieu-a-89	IDP_dMRI_ProbtrackX_MO_ml_l	7	0.034758642	0.00510662	-0.052165948	0.054740637	0.027937087	0.327113096	0.031417869	0.098721928	0.039227812	0.031762433	0.919508587	0.870881643	0.59721273	0.212338677	0.412932663	-0.006132554	0.021801058	0.789752948	373	136.9695072	5	7.88E-28	IDP dMRI ProbtrackX MO ml l	Height	0.18768402	2.564525724e-314	IDP	done	NA	NA
315	ukb-b-16881	BIG40_1592	IDP_dMRI_ProbtrackX_MO_ml_l	Sitting height || id:ukb-b-16881	571	0.438066518	0.348155396	0.32008532	0.496772648	0.514453365	0.070936101	0.046543662	0.032560705	0.147371797	0.109283409	1.26E-09	7.42E-14	8.33E-23	8.00E-04	3.15E-06	-0.00232054	0.001240279	0.06186043	374	763.1444334	569	8.68E-08	IDP dMRI ProbtrackX MO ml l	Sitting height	0.18171319	3.77E-292	IDP	NA	NA	NA
316	BIG40_1592	ukb-b-16881	Sitting heightSitting height || id:ukb-b-16881	IDP_dMRI_ProbtrackX_MO_ml_l	18	0.073452965	0.018115437	0.002811056	0.041178545	0.044682203	0.055789913	0.013621798	0.021975986	0.029108105	0.03063268	0.206521487	0.183555853	0.89821632	0.17521887	0.162891973	-0.005499922	0.00401044	0.189178018	374	148.5215414	16	1.53E-23	IDP dMRI ProbtrackX MO ml l	Sitting height	0.18171319	3.77E-292	IDP	done	NA	NA
317	ukb-b-10787	BIG40_1593	IDP_dMRI_ProbtrackX_MO_ml_r	Standing height || id:ukb-b-10787	731	0.274186571	0.238336992	0.273750954	0.17023545	0.215870572	0.052272896	0.041353821	0.026765149	0.120988202	0.074704418	2.05E-07	8.25E-09	1.49E-24	0.159840614	0.003970898	-9.02E-06	9.29E-04	0.992260011	380	859.2245838	729	5.90E-04	IDP dMRI ProbtrackX MO ml r	Standing height	0.195040932	1.00E-300	IDP	NA	NA	NA
318	BIG40_1593	ukb-b-10787	Standing heightStanding height || id:ukb-b-10787	IDP_dMRI_ProbtrackX_MO_ml_r	17	0.135067538	0.00740482	0.009533537	0.002903006	0.001669568	0.071787746	0.010978638	0.027044594	0.014508923	0.012965756	0.079458696	0.500009186	0.724454525	0.843935692	0.899146368	-0.009338878	0.005001767	0.081553041	380	222.6120314	15	5.21E-39	IDP dMRI ProbtrackX MO ml r	Standing height	0.195040932	1.00E-300	IDP	done	NA	NA
319	ieu-a-89	BIG40_1593	IDP_dMRI_ProbtrackX_MO_ml_r	Height || id:ieu-a-89	386	0.11778618	0.175941398	0.172412073	0.156321627	0.18539495	0.057475514	0.033844865	0.022347606	0.105544803	0.064599151	0.041109021	2.01E-07	1.21E-14	0.139399814	0.004332162	0.001728622	0.001675709	0.30291963	382	497.0580879	384	8.50E-05	IDP dMRI ProbtrackX MO ml r	Height	0.188047732	1.252524415e-315	IDP	NA	NA	NA
320	BIG40_1593	ieu-a-89	HeightHeight || id:ieu-a-89	IDP_dMRI_ProbtrackX_MO_ml_r	9	-0.030766566	-0.037963397	-0.040325204	-0.119728623	-0.11168887	0.095939544	0.031488631	0.03183599	0.068747343	0.067271802	0.757808969	0.227963147	0.205278808	0.119757422	0.135441721	-6.54E-04	0.006133396	0.918135325	382	20.61672928	7	0.004380823	IDP dMRI ProbtrackX MO ml r	Height	0.188047732	1.252524415e-315	IDP	done	NA	NA
321	ukb-b-16881	BIG40_1593	IDP_dMRI_ProbtrackX_MO_ml_r	Sitting height || id:ukb-b-16881	571	0.336463485	0.259728649	0.28822446	0.261155444	0.168413349	0.068467675	0.046769641	0.031348532	0.14797885	0.098399994	1.17E-06	2.80E-08	3.78E-20	0.078130168	0.087529547	-9.49E-04	0.001197113	0.428359795	383	710.9328844	569	4.42E-05	IDP dMRI ProbtrackX MO ml r	Sitting height	0.179657557	1.42E-285	IDP	NA	NA	NA
322	BIG40_1593	ukb-b-16881	Sitting heightSitting height || id:ukb-b-16881	IDP_dMRI_ProbtrackX_MO_ml_r	17	0.104517258	-0.01170642	-0.007537804	-0.00399989	-0.00399989	0.057451917	0.011648146	0.022155359	0.015938811	0.016302885	0.088895831	0.314895485	0.733687178	0.80504492	0.809305753	-0.008338002	0.004003354	0.054802707	383	108.1960865	15	3.58E-16	IDP dMRI ProbtrackX MO ml r	Sitting height	0.179657557	1.42E-285	IDP	done	NA	NA
323	ukb-b-10787	BIG40_2042	IDP_dMRI_ProbtrackX_OD_ml_l	Standing height || id:ukb-b-10787	731	-0.250922898	-0.301974168	-0.313082028	-0.369303077	-0.277397359	0.055204612	0.042258565	0.028299797	0.138689121	0.077639479	6.42E-06	8.94E-13	1.90E-28	0.007919772	3.76E-04	-0.001286622	9.81E-04	0.190213124	389	958.2913754	729	2.04E-08	IDP dMRI ProbtrackX OD ml l	Standing height	-0.217745593	1.00E-300	IDP	NA	NA	NA
324	BIG40_2042	ukb-b-10787	Standing heightStanding height || id:ukb-b-10787	IDP_dMRI_ProbtrackX_OD_ml_l	26	0.059248236	-0.031927564	-0.028778891	-0.058184466	-0.043880982	0.049846687	0.010834846	0.015090384	0.022484869	0.024077786	0.246222107	0.003211346	0.056507483	0.015863192	0.080367763	-0.005259895	0.002851259	0.077449222	389	177.8450685	24	1.89E-25	IDP dMRI ProbtrackX OD ml l	Standing height	-0.217745593	1.00E-300	IDP	done	NA	NA
325	ieu-a-89	BIG40_2042	IDP_dMRI_ProbtrackX_OD_ml_l	Height || id:ieu-a-89	386	-0.193696374	-0.210939215	-0.188520969	-0.169500061	-0.239602531	0.062522374	0.032981359	0.024276653	0.103143202	0.068957511	0.002091425	1.60E-10	8.13E-15	0.101127547	5.70E-04	1.64E-04	0.00182286	0.928457031	391	588.1730229	384	8.70E-11	IDP dMRI ProbtrackX OD ml l	Height	-0.211932785	1.00E-300	IDP	NA	NA	NA
326	BIG40_2042	ieu-a-89	HeightHeight || id:ieu-a-89	IDP_dMRI_ProbtrackX_OD_ml_l	18	0.153528703	-0.055177119	-0.048146497	-0.07205311	-0.065825752	0.090619745	0.025312717	0.031222176	0.042154586	0.041116673	0.10959852	0.029270946	0.123058795	0.105592821	0.12780568	-0.012569813	0.005376027	0.032694479	391	54.47655344	16	4.33E-06	IDP dMRI ProbtrackX OD ml l	Height	-0.211932785	1.00E-300	IDP	done	NA	NA
327	ukb-b-16881	BIG40_2042	IDP_dMRI_ProbtrackX_OD_ml_l	Sitting height || id:ukb-b-16881	571	-0.397834177	-0.360593298	-0.353884524	-0.505986225	-0.451983004	0.07299838	0.04784773	0.03341788	0.168019202	0.090946032	7.52E-08	4.84E-14	3.33E-26	0.002715005	8.88E-07	8.64E-04	0.001276338	0.498506258	392	808.1140084	569	1.45E-10	IDP dMRI ProbtrackX OD ml l	Sitting height	-0.224523878	1.00E-300	IDP	NA	NA	NA
328	BIG40_2042	ukb-b-16881	Sitting heightSitting height || id:ukb-b-16881	IDP_dMRI_ProbtrackX_OD_ml_l	26	0.0193252	-0.022820558	-0.020027934	-0.036917349	-0.008079936	0.068007493	0.012539326	0.019420533	0.030392337	0.02575059	0.778722895	0.068771323	0.30241132	0.235832194	0.756293856	-0.002351397	0.003889817	0.551183425	392	251.2074261	24	9.51E-40	IDP dMRI ProbtrackX OD ml l	Sitting height	-0.224523878	1.00E-300	IDP	done	NA	NA
329	ukb-b-10787	BIG40_2043	IDP_dMRI_ProbtrackX_OD_ml_r	Standing height || id:ukb-b-10787	731	-0.289892271	-0.286093898	-0.285123001	-0.234816854	-0.27798138	0.054202226	0.040939897	0.027753455	0.118933389	0.076694924	1.19E-07	2.79E-12	9.28E-25	0.048717802	3.10E-04	9.87E-05	9.63E-04	0.918417859	395	923.7966699	729	1.16E-06	IDP dMRI ProbtrackX OD ml r	Standing height	-0.212311495	1.00E-300	IDP	NA	NA	NA
330	BIG40_2043	ukb-b-10787	Standing heightStanding height || id:ukb-b-10787	IDP_dMRI_ProbtrackX_OD_ml_r	22	-0.089547391	-0.028338028	-0.055515571	-0.018330216	-0.017128309	0.052003556	0.010105496	0.01827321	0.016325085	0.014447384	0.100510226	0.005043858	0.002380866	0.27418537	0.249036613	0.002318832	0.003311603	0.491859122	395	209.1181302	20	1.75E-33	IDP dMRI ProbtrackX OD ml r	Standing height	-0.212311495	1.00E-300	IDP	done	NA	NA
331	ieu-a-89	BIG40_2043	IDP_dMRI_ProbtrackX_OD_ml_r	Height || id:ieu-a-89	386	-0.128723334	-0.191851951	-0.178178761	-0.138328037	-0.216447875	0.06060512	0.032148606	0.023555932	0.099394174	0.066804297	0.034311457	2.41E-09	3.91E-14	0.164813226	0.001299099	-0.00156501	0.001766959	0.376329069	397	552.6468369	384	3.45E-08	IDP dMRI ProbtrackX OD ml r	Height	-0.20565124	1.00E-300	IDP	NA	NA	NA
332	BIG40_2043	ieu-a-89	HeightHeight || id:ieu-a-89	IDP_dMRI_ProbtrackX_OD_ml_r	15	-0.00918391	0.005554319	0.013395242	0.008290975	0.00483446	0.079241203	0.024646529	0.022618063	0.042786439	0.035817666	0.909504445	0.821699931	0.553692261	0.849134856	0.894553635	0.001383483	0.004638938	0.770238878	397	27.86253846	13	0.009457771	IDP dMRI ProbtrackX OD ml r	Height	-0.20565124	1.00E-300	IDP	done	NA	NA
333	ukb-b-16881	BIG40_2043	IDP_dMRI_ProbtrackX_OD_ml_r	Sitting height || id:ukb-b-16881	571	-0.376510973	-0.35001513	-0.339138153	-0.350836944	-0.316229077	0.072828694	0.047112764	0.033336461	0.158905699	0.093116645	3.25E-07	1.09E-13	2.61E-24	0.027653498	7.31E-04	7.35E-04	0.001273364	0.563987694	398	804.3452828	569	2.57E-10	IDP dMRI ProbtrackX OD ml r	Sitting height	-0.218505991	1.00E-300	IDP	NA	NA	NA
334	BIG40_2043	ukb-b-16881	Sitting heightSitting height || id:ukb-b-16881	IDP_dMRI_ProbtrackX_OD_ml_r	22	-0.089670864	-0.008628604	-0.033320337	-0.011586814	-0.009866826	0.047554398	0.010146917	0.017177615	0.015112176	0.013506739	0.073952882	0.395121028	0.052409668	0.451781666	0.473149563	0.00384196	0.003029705	0.21932713	398	132.9912078	20	1.07E-18	IDP dMRI ProbtrackX OD ml r	Sitting height	-0.218505991	1.00E-300	IDP	done	NA	NA
335	ukb-b-7992	BIG40_1475	IDP_dMRI_TBSS_FA_Anterior_corona_radiata_L	Diastolic blood pressure, automated reading || id:ukb-b-7992	287	-0.083128725	-0.24869365	-0.183919485	-0.242549018	-0.360464936	0.148357355	0.066708335	0.05115247	0.243612123	0.182006573	0.575696168	1.93E-04	3.24E-04	0.320268617	0.04860482	-0.001847939	0.002552962	0.469756857	404	481.0867847	285	3.14E-12	IDP dMRI TBSS FA Anterior corona radiata L	Diastolic blood pressure, automated reading	-0.089543879	1.28E-67	nIDP	NA	NA	NA
336	BIG40_1475	ukb-b-7992	Diastolic blood pressure, automated readingDiastolic blood pressure, automated reading || id:ukb-b-7992	IDP_dMRI_TBSS_FA_Anterior_corona_radiata_L	4	-0.075769183	-0.012698332	0.023242395	-0.014999349	-0.020841312	0.160327779	0.024296968	0.03756283	0.0273852	0.024359703	0.683057244	0.601231544	0.536074146	0.622005619	0.455129876	0.007839177	0.012252377	0.587807859	404	12.08968225	2	0.002370057	IDP dMRI TBSS FA Anterior corona radiata L	Diastolic blood pressure, automated reading	-0.089543879	1.28E-67	nIDP	done	NA	NA
337	ukb-b-7992	BIG40_1474	IDP_dMRI_TBSS_FA_Anterior_corona_radiata_R	Diastolic blood pressure, automated reading || id:ukb-b-7992	287	-0.107775749	-0.183191168	-0.141206624	-0.307951659	-0.349016078	0.148410756	0.066827136	0.051128841	0.236027021	0.213889038	0.468312723	0.006120234	0.005748716	0.193033488	0.103830128	-6.13E-04	0.002553879	0.810501673	405	481.4276587	285	2.93E-12	IDP dMRI TBSS FA Anterior corona radiata R	Diastolic blood pressure, automated reading	-0.085258194	1.94E-61	nIDP	NA	NA	NA
338	BIG40_1474	ukb-b-7992	Diastolic blood pressure, automated readingDiastolic blood pressure, automated reading || id:ukb-b-7992	IDP_dMRI_TBSS_FA_Anterior_corona_radiata_R	2	NA	NA	-0.010417057	NA	NA	NA	NA	0.15807329	NA	NA	NA	NA	0.947457306	NA	NA	NA	NA	NA	405	NA	NA	NA	IDP dMRI TBSS FA Anterior corona radiata R	Diastolic blood pressure, automated reading	-0.085258194	1.94E-61	nIDP	done	NA	NA
339	ukb-b-3656	BIG40_1474	IDP_dMRI_TBSS_FA_Anterior_corona_radiata_R	Number of treatments/medications taken || id:ukb-b-3656	71	-0.037671915	-0.270713591	-0.198500635	-0.203358482	-0.327876046	0.421636274	0.183465423	0.140621352	0.467781472	0.355658437	0.929065019	0.140063	0.158068748	0.665095938	0.359755286	-0.002011647	0.004968117	0.686795242	406	104.8731793	69	0.003489042	IDP dMRI TBSS FA Anterior corona radiata R	Number of treatments/medications taken	-0.116225932	1.99E-09	nIDP	NA	NA	NA
340	BIG40_1474	ukb-b-3656	Number of treatments/medications takenNumber of treatments/medications taken || id:ukb-b-3656	IDP_dMRI_TBSS_FA_Anterior_corona_radiata_R	2	NA	NA	-0.088430969	NA	NA	NA	NA	0.019884393	NA	NA	NA	NA	8.70E-06	NA	NA	NA	NA	NA	406	NA	NA	NA	IDP dMRI TBSS FA Anterior corona radiata R	Number of treatments/medications taken	-0.116225932	1.99E-09	nIDP	done	NA	NA
341	ukb-b-7992	BIG40_1469	IDP_dMRI_TBSS_FA_Anterior_limb_of_internal_capsule_L	Diastolic blood pressure, automated reading || id:ukb-b-7992	287	-0.216717466	-0.09996064	-0.167340421	0.099223878	0.099223878	0.150285215	0.066689817	0.051780441	0.210645649	0.180200961	0.150388735	0.133902403	0.001230431	0.637966674	0.582317844	9.05E-04	0.002586126	0.726553585	407	493.6618118	285	2.18E-13	IDP dMRI TBSS FA Anterior limb of internal capsule L	Diastolic blood pressure, automated reading	-0.097547469	1.16E-79	nIDP	NA	NA	NA
342	BIG40_1469	ukb-b-7992	Diastolic blood pressure, automated readingDiastolic blood pressure, automated reading || id:ukb-b-7992	IDP_dMRI_TBSS_FA_Anterior_limb_of_internal_capsule_L	3	-0.269140498	-0.123533464	-0.086387352	-0.127458204	-0.127458204	0.21663532	0.027121985	0.048065356	0.032092623	0.027616731	0.431456911	5.25E-06	0.072289699	0.057942542	0.043880155	0.013561715	0.015618331	0.544795031	407	7.711620229	1	0.005486648	IDP dMRI TBSS FA Anterior limb of internal capsule L	Diastolic blood pressure, automated reading	-0.097547469	1.16E-79	nIDP	done	NA	NA
343	ukb-b-7992	BIG40_1468	IDP_dMRI_TBSS_FA_Anterior_limb_of_internal_capsule_R	Diastolic blood pressure, automated reading || id:ukb-b-7992	287	-0.160115311	-0.151291305	-0.186423413	0.060735012	-0.06774489	0.149880453	0.068291487	0.051633167	0.217449528	0.163669731	0.28629517	0.026734284	3.06E-04	0.780211683	0.679248673	-4.82E-04	0.002579155	0.851782061	408	491.0067146	285	3.85E-13	IDP dMRI TBSS FA Anterior limb of internal capsule R	Diastolic blood pressure, automated reading	-0.098044097	1.78E-80	nIDP	NA	NA	NA
344	BIG40_1468	ukb-b-7992	Diastolic blood pressure, automated readingDiastolic blood pressure, automated reading || id:ukb-b-7992	IDP_dMRI_TBSS_FA_Anterior_limb_of_internal_capsule_R	5	-0.123358585	-0.060463855	-0.076640883	-0.069777354	-0.088746349	0.096619518	0.02403276	0.029048378	0.042753288	0.036699833	0.291552591	0.011873119	0.00833013	0.177996115	0.072907398	0.003708552	0.007232456	0.643483876	408	13.02087742	3	0.004591674	IDP dMRI TBSS FA Anterior limb of internal capsule R	Diastolic blood pressure, automated reading	-0.098044097	1.78E-80	nIDP	done	NA	NA
345	ukb-b-20124	BIG40_1459	IDP_dMRI_TBSS_FA_Corticospinal_tract_L	Heel bone mineral density (BMD) T-score, automated || id:ukb-b-20124	374	0.113526407	0.119082751	0.103554789	0.112863661	0.130272577	0.042960451	0.035378067	0.022263904	0.087054321	0.056081122	0.008575278	7.63E-04	3.30E-06	0.195613756	0.020720106	-3.51E-04	0.001294366	0.786137616	409	453.2530068	372	0.002476665	IDP dMRI TBSS FA Corticospinal tract L	Heel bone mineral density (BMD) T-score, automated	0.08640978	2.65E-37	nIDP	NA	NA	NA
346	BIG40_1459	ukb-b-20124	Heel bone mineral density (BMD) T-score, automatedHeel bone mineral density (BMD) T-score, automated || id:ukb-b-20124	IDP_dMRI_TBSS_FA_Corticospinal_tract_L	20	-0.036008139	-0.018727901	-0.012770198	-0.020579976	-0.020579976	0.051872132	0.017522196	0.017020428	0.03156912	0.030782241	0.496437214	0.28515522	0.453082155	0.522272912	0.511813595	0.001539815	0.003238574	0.640177301	409	36.50208765	18	0.006080869	IDP dMRI TBSS FA Corticospinal tract L	Heel bone mineral density (BMD) T-score, automated	0.08640978	2.65E-37	nIDP	done	NA	NA
347	ukb-b-1096	BIG40_1459	IDP_dMRI_TBSS_FA_Corticospinal_tract_L	Heel bone mineral density (BMD), manual entry (left) || id:ukb-b-1096	227	0.103994463	0.071100031	0.085438576	0.22097951	0.068425055	0.048106829	0.036347642	0.02313856	0.087408854	0.048602251	0.031693425	0.050452049	2.22E-04	0.012150632	0.160547207	-7.75E-04	0.001761468	0.660219826	410	265.368921	225	0.033565985	IDP dMRI TBSS FA Corticospinal tract L	Heel bone mineral density (BMD), manual entry (left)	0.109987034	6.80E-12	nIDP	NA	NA	NA
348	BIG40_1459	ukb-b-1096	Heel bone mineral density (BMD), manual entry (left)Heel bone mineral density (BMD) (left) || id:ukb-b-1096	IDP_dMRI_TBSS_FA_Corticospinal_tract_L	20	-0.0582029	-0.052504213	-0.028668141	-0.058731599	-0.058731599	0.066967807	0.025733203	0.021944958	0.051638882	0.048986104	0.396224181	0.041317516	0.191428208	0.26953157	0.24528966	0.00195497	0.004177174	0.645392537	410	33.12213622	18	0.016131292	IDP dMRI TBSS FA Corticospinal tract L	Heel bone mineral density (BMD), manual entry (left)	0.109987034	6.80E-12	nIDP	done	NA	NA
349	ukb-b-4657	BIG40_1459	IDP_dMRI_TBSS_FA_Corticospinal_tract_L	Heel bone mineral density (BMD), manual entry (right) || id:ukb-b-4657	225	0.121180593	0.098421184	0.100490671	0.145274317	0.052330006	0.055412378	0.037189444	0.026244442	0.091966553	0.056238286	0.029790634	0.00813339	1.29E-04	0.1155997	0.353111405	-8.42E-04	0.001985076	0.671850251	411	309.5027933	223	1.11E-04	IDP dMRI TBSS FA Corticospinal tract L	Heel bone mineral density (BMD), manual entry (right)	0.107499151	1.43E-11	nIDP	NA	NA	NA
350	BIG40_1459	ukb-b-4657	Heel bone mineral density (BMD), manual entry (right)Heel bone mineral density (BMD) (right) || id:ukb-b-4657	IDP_dMRI_TBSS_FA_Corticospinal_tract_L	20	-0.026731901	-0.002147794	-0.006365382	0.001470173	0.001470173	0.062075272	0.022838084	0.020288966	0.043258535	0.043390431	0.671844791	0.925073889	0.753721449	0.973243027	0.973324328	0.001348147	0.003872073	0.731749918	411	28.71459407	18	0.051980654	IDP dMRI TBSS FA Corticospinal tract L	Heel bone mineral density (BMD), manual entry (right)	0.107499151	1.43E-11	nIDP	done	NA	NA
351	ukb-b-20124	BIG40_1458	IDP_dMRI_TBSS_FA_Corticospinal_tract_R	Heel bone mineral density (BMD) T-score, automated || id:ukb-b-20124	374	0.164775912	0.132460424	0.121304951	0.072133159	0.184221756	0.045547062	0.034787417	0.023641644	0.089114379	0.061732203	3.38E-04	1.40E-04	2.88E-07	0.418775462	0.003030382	-0.00153216	0.001372307	0.264935128	412	509.4918579	372	2.68E-06	IDP dMRI TBSS FA Corticospinal tract R	Heel bone mineral density (BMD) T-score, automated	0.096588959	2.97E-46	nIDP	NA	NA	NA
352	BIG40_1458	ukb-b-20124	Heel bone mineral density (BMD) T-score, automatedHeel bone mineral density (BMD) T-score, automated || id:ukb-b-20124	IDP_dMRI_TBSS_FA_Corticospinal_tract_R	15	-5.40E-04	0.024442883	0.093466836	0.013049464	0.013049464	0.110077297	0.022341869	0.046405042	0.031519451	0.031800016	0.99615704	0.273937741	0.043993517	0.685137448	0.687752746	0.006765892	0.007177846	0.363070126	412	145.5169268	13	1.64E-24	IDP dMRI TBSS FA Corticospinal tract R	Heel bone mineral density (BMD) T-score, automated	0.096588959	2.97E-46	nIDP	done	NA	NA
353	ukb-b-15851	BIG40_1458	IDP_dMRI_TBSS_FA_Corticospinal_tract_R	Heel Broadband ultrasound attenuation, direct entry || id:ukb-b-15851	335	0.14590705	0.139378394	0.130254201	0.102614468	0.158244959	0.053698207	0.037772092	0.026199243	0.099440684	0.063139373	0.006928505	2.24E-04	6.64E-07	0.302857936	0.012675756	-5.16E-04	0.0015434	0.738529908	413	452.4398262	333	1.38E-05	IDP dMRI TBSS FA Corticospinal tract R	Heel Broadband ultrasound attenuation, direct entry	0.085204122	2.42E-36	nIDP	NA	NA	NA
354	BIG40_1458	ukb-b-15851	Heel Broadband ultrasound attenuation, direct entryHeel Broadband ultrasound attenuation, direct entry || id:ukb-b-15851	IDP_dMRI_TBSS_FA_Corticospinal_tract_R	15	-0.005734191	0.02319039	0.085842753	0.016647359	0.016647359	0.104768159	0.021347056	0.04424602	0.029960348	0.029274953	0.957184025	0.27732385	0.052364653	0.587222889	0.57859852	0.006592063	0.006832382	0.3522377	413	135.4503608	13	1.71E-22	IDP dMRI TBSS FA Corticospinal tract R	Heel Broadband ultrasound attenuation, direct entry	0.085204122	2.42E-36	nIDP	done	NA	NA
355	ukb-b-5447	BIG40_1458	IDP_dMRI_TBSS_FA_Corticospinal_tract_R	Heel broadband ultrasound attenuation (left) || id:ukb-b-5447	194	0.136641829	0.100456169	0.093144067	0.09111565	0.125426466	0.05393244	0.039513565	0.02609571	0.103015204	0.06968631	0.012089791	0.011011896	3.58E-04	0.377533705	0.073442577	-0.001813665	0.001967745	0.35784331	414	239.6677523	192	0.011024692	IDP dMRI TBSS FA Corticospinal tract R	Heel broadband ultrasound attenuation (left)	0.088626688	2.25E-50	nIDP	NA	NA	NA
356	BIG40_1458	ukb-b-5447	Heel broadband ultrasound attenuation (left)Heel broadband ultrasound attenuation (left) || id:ukb-b-5447	IDP_dMRI_TBSS_FA_Corticospinal_tract_R	15	-0.052838109	0.040721555	0.087616908	0.02800365	0.021839406	0.078807958	0.028192147	0.036885586	0.043880198	0.041509107	0.51429549	0.148618338	0.017531374	0.533654377	0.607029048	0.010147641	0.005150644	0.070499725	414	42.85634208	13	4.74E-05	IDP dMRI TBSS FA Corticospinal tract R	Heel broadband ultrasound attenuation (left)	0.088626688	2.25E-50	nIDP	done	NA	NA
357	ukb-b-845	BIG40_1458	IDP_dMRI_TBSS_FA_Corticospinal_tract_R	Heel quantitative ultrasound index (QUI), direct entry (left) || id:ukb-b-845	221	0.171616807	0.112999109	0.090554328	0.158676984	0.132104531	0.048606842	0.037182205	0.023550794	0.098941802	0.065136913	5.05E-04	0.002373143	1.21E-04	0.110205884	0.043754866	-0.00336476	0.001768132	0.058351717	415	255.0336804	219	0.047765948	IDP dMRI TBSS FA Corticospinal tract R	Heel quantitative ultrasound index (QUI), direct entry (left)	0.080805007	1.30E-20	nIDP	NA	NA	NA
358	BIG40_1458	ukb-b-845	Heel quantitative ultrasound index (QUI), direct entry (left)Heel quantitative ultrasound index (QUI), direct entry (left) || id:ukb-b-845	IDP_dMRI_TBSS_FA_Corticospinal_tract_R	15	-0.053400361	0.048530076	0.0977709	0.050948313	0.046344775	0.089293118	0.025599339	0.041313652	0.039786252	0.038631386	0.560091828	0.057992446	0.017954658	0.221160894	0.250178255	0.010920493	0.005835411	0.083959067	415	53.28621333	13	8.06E-07	IDP dMRI TBSS FA Corticospinal tract R	Heel quantitative ultrasound index (QUI), direct entry (left)	0.080805007	1.30E-20	nIDP	done	NA	NA
359	ukb-b-6027	BIG40_1458	IDP_dMRI_TBSS_FA_Corticospinal_tract_R	Heel broadband ultrasound attenuation (right) || id:ukb-b-6027	196	0.204301892	0.158817146	0.148117305	0.137720679	0.158537481	0.058120253	0.045284726	0.027671375	0.095525422	0.05938372	5.47E-04	4.53E-04	8.66E-08	0.150986108	0.008231842	-0.002241392	0.002039279	0.273082087	416	255.7248949	194	0.001957246	IDP dMRI TBSS FA Corticospinal tract R	Heel broadband ultrasound attenuation (right)	0.087733268	1.04E-49	nIDP	NA	NA	NA
360	BIG40_1458	ukb-b-6027	Heel broadband ultrasound attenuation (right)Heel broadband ultrasound attenuation (right) || id:ukb-b-6027	IDP_dMRI_TBSS_FA_Corticospinal_tract_R	15	-0.053842189	0.034188861	0.097516702	0.021312545	0.021312545	0.0903212	0.028249008	0.041746905	0.043196259	0.03849239	0.561332361	0.226176194	0.019496322	0.629387403	0.588530869	0.010941172	0.005905022	0.08673473	416	57.11049993	13	1.72E-07	IDP dMRI TBSS FA Corticospinal tract R	Heel broadband ultrasound attenuation (right)	0.087733268	1.04E-49	nIDP	done	NA	NA
361	ukb-b-5463	BIG40_1458	IDP_dMRI_TBSS_FA_Corticospinal_tract_R	Heel quantitative ultrasound index (QUI), direct entry (right) || id:ukb-b-5463	228	0.174950994	0.102162385	0.107705478	0.156439086	0.120355452	0.055924387	0.03736588	0.0267455	0.089039624	0.055906398	0.001989174	0.006254936	5.65E-05	0.080272767	0.032388657	-0.002724053	0.001990704	0.172549817	417	329.2711133	226	8.60E-06	IDP dMRI TBSS FA Corticospinal tract R	Heel quantitative ultrasound index (QUI), direct entry (right)	0.098378254	4.21E-62	nIDP	NA	NA	NA
362	BIG40_1458	ukb-b-5463	Heel quantitative ultrasound index (QUI), direct entry (right)Heel quantitative ultrasound index (QUI), direct entry (right) || id:ukb-b-5463	IDP_dMRI_TBSS_FA_Corticospinal_tract_R	15	-0.063348145	0.040365876	0.105623887	0.036357052	0.036357052	0.101034859	0.028158118	0.046667797	0.039851752	0.040794378	0.541519278	0.15170269	0.02361633	0.377049425	0.387867962	0.01221248	0.006604786	0.087316803	417	69.0455724	13	1.20E-09	IDP dMRI TBSS FA Corticospinal tract R	Heel quantitative ultrasound index (QUI), direct entry (right)	0.098378254	4.21E-62	nIDP	done	NA	NA
363	ukb-b-1096	BIG40_1458	IDP_dMRI_TBSS_FA_Corticospinal_tract_R	Heel bone mineral density (BMD), manual entry (left) || id:ukb-b-1096	227	0.177611262	0.125663239	0.105633801	0.155843314	0.142106145	0.048220323	0.036261877	0.023332346	0.095409992	0.06523282	2.88E-04	5.29E-04	5.97E-06	0.103775828	0.030407138	-0.003007724	0.001765641	0.089860095	418	266.6312495	225	0.029779736	IDP dMRI TBSS FA Corticospinal tract R	Heel bone mineral density (BMD), manual entry (left)	0.102710611	1.50E-10	nIDP	NA	NA	NA
364	BIG40_1458	ukb-b-1096	Heel bone mineral density (BMD), manual entry (left)Heel bone mineral density (BMD) (left) || id:ukb-b-1096	IDP_dMRI_TBSS_FA_Corticospinal_tract_R	15	-0.053982058	0.050173165	0.096813882	0.057847122	0.054949442	0.086170236	0.027331887	0.040161439	0.039288027	0.040218792	0.541859054	0.06640193	0.015925525	0.163039384	0.193401381	0.010893959	0.005631506	0.07512035	418	49.67026448	13	3.40E-06	IDP dMRI TBSS FA Corticospinal tract R	Heel bone mineral density (BMD), manual entry (left)	0.102710611	1.50E-10	nIDP	done	NA	NA
365	ukb-b-4657	BIG40_1458	IDP_dMRI_TBSS_FA_Corticospinal_tract_R	Heel bone mineral density (BMD), manual entry (right) || id:ukb-b-4657	225	0.172781507	0.098134912	0.111997578	0.100952182	0.062428246	0.055839133	0.038185798	0.026526475	0.102999304	0.062370603	0.002225284	0.010171841	2.42E-05	0.328081853	0.317943472	-0.002473719	0.002000375	0.217526005	419	314.2957633	223	5.36E-05	IDP dMRI TBSS FA Corticospinal tract R	Heel bone mineral density (BMD), manual entry (right)	0.0926108	6.09E-09	nIDP	NA	NA	NA
366	BIG40_1458	ukb-b-4657	Heel bone mineral density (BMD), manual entry (right)Heel bone mineral density (BMD) (right) || id:ukb-b-4657	IDP_dMRI_TBSS_FA_Corticospinal_tract_R	15	-0.060735562	0.042593045	0.110296058	0.043514845	0.043514845	0.10193758	0.028076569	0.047114139	0.040881838	0.039462808	0.561531821	0.129258684	0.019230135	0.305159752	0.288761174	0.01236112	0.00666375	0.086413404	419	70.26133404	13	7.18E-10	IDP dMRI TBSS FA Corticospinal tract R	Heel bone mineral density (BMD), manual entry (right)	0.0926108	6.09E-09	nIDP	done	NA	NA
367	ukb-b-4657	BIG40_1463	IDP_dMRI_TBSS_FA_Inferior_cerebellar_peduncle_L	Heel bone mineral density (BMD), manual entry (right) || id:ukb-b-4657	225	0.041158912	0.011687033	0.017626915	0.091556024	0.029102664	0.054021881	0.04080447	0.025589521	0.08933201	0.048225189	0.446928685	0.774559897	0.490928146	0.306517757	0.546803775	-9.58E-04	0.00193526	0.62119022	420	294.1617751	223	9.78E-04	IDP dMRI TBSS FA Inferior cerebellar peduncle L	Heel bone mineral density (BMD), manual entry (right)	0.095712776	2.84E-09	nIDP	NA	NA	NA
368	BIG40_1463	ukb-b-4657	Heel bone mineral density (BMD), manual entry (right)Heel bone mineral density (BMD) (right) || id:ukb-b-4657	IDP_dMRI_TBSS_FA_Inferior_cerebellar_peduncle_L	21	-0.060868152	0.0031167	0.009879869	0.013321634	0.014890718	0.102457529	0.026775851	0.029692559	0.05568184	0.053887018	0.559465221	0.907335807	0.739331387	0.813349814	0.785128334	0.004445657	0.006155003	0.478916578	420	74.21769866	19	1.81E-08	IDP dMRI TBSS FA Inferior cerebellar peduncle L	Heel bone mineral density (BMD), manual entry (right)	0.095712776	2.84E-09	nIDP	done	NA	NA
369	ukb-b-1096	BIG40_1462	IDP_dMRI_TBSS_FA_Inferior_cerebellar_peduncle_R	Heel bone mineral density (BMD), manual entry (left) || id:ukb-b-1096	227	0.063401429	0.07559573	0.039403917	0.136018459	0.093828144	0.052268157	0.036385677	0.02514459	0.078944632	0.050973469	0.226400649	0.037744068	0.117092902	0.086263562	0.06697282	-0.001002772	0.001913837	0.60082284	424	313.2659978	225	9.00E-05	IDP dMRI TBSS FA Inferior cerebellar peduncle R	Heel bone mineral density (BMD), manual entry (left)	0.095534462	3.98E-09	nIDP	NA	NA	NA
370	BIG40_1462	ukb-b-1096	Heel bone mineral density (BMD), manual entry (left)Heel bone mineral density (BMD) (left) || id:ukb-b-1096	IDP_dMRI_TBSS_FA_Inferior_cerebellar_peduncle_R	32	-0.074547634	0.01034516	0.024081912	0.02875345	0.026081172	0.093662739	0.021139165	0.031338974	0.047263441	0.048212839	0.432334253	0.624570174	0.442229783	0.54737707	0.592402154	0.006751996	0.006045421	0.272912219	424	187.2121586	30	1.19E-24	IDP dMRI TBSS FA Inferior cerebellar peduncle R	Heel bone mineral density (BMD), manual entry (left)	0.095534462	3.98E-09	nIDP	done	NA	NA
371	ukb-b-4657	BIG40_1462	IDP_dMRI_TBSS_FA_Inferior_cerebellar_peduncle_R	Heel bone mineral density (BMD), manual entry (right) || id:ukb-b-4657	225	0.010375614	0.051190791	0.018447126	0.144200744	0.074833227	0.05545117	0.038763341	0.026253792	0.09474957	0.050135507	0.851742453	0.186635434	0.482276287	0.1294409	0.136943954	3.28E-04	0.001986458	0.868809819	425	309.9334418	223	1.04E-04	IDP dMRI TBSS FA Inferior cerebellar peduncle R	Heel bone mineral density (BMD), manual entry (right)	0.102008642	2.43E-10	nIDP	NA	NA	NA
372	BIG40_1462	ukb-b-4657	Heel bone mineral density (BMD), manual entry (right)Heel bone mineral density (BMD) (right) || id:ukb-b-4657	IDP_dMRI_TBSS_FA_Inferior_cerebellar_peduncle_R	32	-0.122671151	0.026540369	0.024718111	0.044978997	0.044978997	0.093108345	0.02220022	0.031934926	0.041357863	0.040632229	0.19764173	0.231891635	0.438921935	0.285174862	0.276819419	0.010090629	0.006009838	0.10353615	425	186.7057187	30	1.47E-24	IDP dMRI TBSS FA Inferior cerebellar peduncle R	Heel bone mineral density (BMD), manual entry (right)	0.102008642	2.43E-10	nIDP	done	NA	NA
373	ukb-b-20044	BIG40_1461	IDP_dMRI_TBSS_FA_Medial_lemniscus_L	Trunk fat mass || id:ukb-b-20044	446	0.15327494	0.093121965	0.091311674	0.022621921	0.119156662	0.094583236	0.052342589	0.034180898	0.166505089	0.121306588	0.105828499	0.075225671	0.007553015	0.891990835	0.326497178	-0.001167764	0.001661911	0.482633985	427	555.5183091	444	2.41E-04	IDP dMRI TBSS FA Medial lemniscus L	Trunk fat mass	0.080829053	6.50E-56	nIDP	NA	NA	NA
374	BIG40_1461	ukb-b-20044	Trunk fat massTrunk fat mass || id:ukb-b-20044	IDP_dMRI_TBSS_FA_Medial_lemniscus_L	24	0.004749885	0.002176296	2.49E-04	0.035212079	-0.003157026	0.037215333	0.012515892	0.015628893	0.021081434	0.017262051	0.899599312	0.861957738	0.987272996	0.108416991	0.856488291	-3.63E-04	0.002710644	0.894703254	427	93.24772652	22	9.54E-11	IDP dMRI TBSS FA Medial lemniscus L	Trunk fat mass	0.080829053	6.50E-56	nIDP	done	NA	NA
375	ukb-b-10787	BIG40_1461	IDP_dMRI_TBSS_FA_Medial_lemniscus_L	Standing height || id:ukb-b-10787	731	0.189200142	0.225326902	0.21672983	0.256842441	0.236765695	0.054276339	0.042527381	0.027797851	0.121843853	0.075546147	5.20E-04	1.17E-07	6.36E-15	0.035374409	0.001793103	5.70E-04	9.65E-04	0.554947011	428	926.3705884	729	8.69E-07	IDP dMRI TBSS FA Medial lemniscus L	Standing height	0.169852572	6.59E-258	IDP	NA	NA	NA
376	BIG40_1461	ukb-b-10787	Standing heightStanding height || id:ukb-b-10787	IDP_dMRI_TBSS_FA_Medial_lemniscus_L	24	-0.015388228	0.00405079	0.028275813	0.047997353	-0.007862058	0.024008097	0.009447409	0.010963803	0.025765639	0.013336488	0.528169788	0.668088761	0.009908248	0.075305729	0.56126276	0.003521112	0.001748765	0.056456397	428	92.42401502	22	1.32E-10	IDP dMRI TBSS FA Medial lemniscus L	Standing height	0.169852572	6.59E-258	IDP	done	NA	NA
377	ieu-a-89	BIG40_1461	IDP_dMRI_TBSS_FA_Medial_lemniscus_L	Height || id:ieu-a-89	386	0.210755149	0.129368322	0.121258983	0.187073559	0.196469124	0.057011166	0.03284786	0.022220119	0.101970385	0.069634151	2.50E-04	8.20E-05	4.84E-08	0.067338354	0.005028455	-0.002832091	0.001662172	0.089218306	430	489.0663718	384	2.19E-04	IDP dMRI TBSS FA Medial lemniscus L	Height	0.166156808	1.30E-245	IDP	NA	NA	NA
378	BIG40_1461	ieu-a-89	HeightHeight || id:ieu-a-89	IDP_dMRI_TBSS_FA_Medial_lemniscus_L	13	-0.029782313	0.016896288	0.041344144	0.041728119	0.013722504	0.068264504	0.02262728	0.027094949	0.03798853	0.022741792	0.671074084	0.455231374	0.127035126	0.293563193	0.557473058	0.005260182	0.004643799	0.281413198	430	36.84478333	11	1.22E-04	IDP dMRI TBSS FA Medial lemniscus L	Height	0.166156808	1.30E-245	IDP	done	NA	NA
379	ukb-b-16881	BIG40_1461	IDP_dMRI_TBSS_FA_Medial_lemniscus_L	Sitting height || id:ukb-b-16881	571	0.287031018	0.221896272	0.235673477	0.063881606	0.224766219	0.071011195	0.046836931	0.032514045	0.141061005	0.075412337	6.03E-05	2.16E-06	4.22E-13	0.650818211	0.003000557	-0.001010129	0.001241583	0.416225132	431	764.7316961	569	7.04E-08	IDP dMRI TBSS FA Medial lemniscus L	Sitting height	0.176935441	1.44E-276	IDP	NA	NA	NA
380	BIG40_1461	ukb-b-16881	Sitting heightSitting height || id:ukb-b-16881	IDP_dMRI_TBSS_FA_Medial_lemniscus_L	24	-0.01892511	-9.10E-04	0.021243019	-0.010105722	-0.013284255	0.022828223	0.009422235	0.010376737	0.017562692	0.013286486	0.415996157	0.923081644	0.040640687	0.570602284	0.327795347	0.003239614	0.001662904	0.064265159	431	63.33456103	22	7.08E-06	IDP dMRI TBSS FA Medial lemniscus L	Sitting height	0.176935441	1.44E-276	IDP	done	NA	NA
381	ukb-b-14540	BIG40_1461	IDP_dMRI_TBSS_FA_Medial_lemniscus_L	Whole body water mass || id:ukb-b-14540	576	0.240106133	0.28057376	0.210311834	0.449616015	0.342805917	0.095204904	0.060735402	0.041398978	0.209001723	0.133989201	0.011938591	3.84E-06	3.77E-07	0.031871973	0.01076875	-4.21E-04	0.001211296	0.728277421	433	693.9165989	574	4.21E-04	IDP dMRI TBSS FA Medial lemniscus L	Whole body water mass	0.122129029	9.37E-126	IDP	NA	NA	NA
382	BIG40_1461	ukb-b-14540	Whole body water massWhole body water mass || id:ukb-b-14540	IDP_dMRI_TBSS_FA_Medial_lemniscus_L	24	9.18E-04	-7.23E-04	0.012673584	-0.006499916	-0.012015861	0.02197373	0.009036571	0.009296964	0.018175713	0.013360675	0.967049077	0.936233711	0.172820761	0.723891921	0.377788489	9.48E-04	0.001600547	0.559684344	433	85.34739075	22	2.09E-09	IDP dMRI TBSS FA Medial lemniscus L	Whole body water mass	0.122129029	9.37E-126	IDP	done	NA	NA
383	ukb-b-19520	BIG40_1461	IDP_dMRI_TBSS_FA_Medial_lemniscus_L	Arm fat-free mass (right) || id:ukb-b-19520	529	0.279427481	0.287225852	0.23946306	0.294661602	0.334057927	0.103665782	0.069128141	0.04362554	0.207878429	0.153961039	0.007253614	3.25E-05	4.04E-08	0.156935153	0.030470581	-5.41E-04	0.001272506	0.670976324	434	588.6532392	527	0.032156043	IDP dMRI TBSS FA Medial lemniscus L	Arm fat-free mass (right)	0.121184974	7.80E-124	IDP	NA	NA	NA
384	BIG40_1461	ukb-b-19520	Arm fat-free mass (right)Arm fat-free mass (right) || id:ukb-b-19520	IDP_dMRI_TBSS_FA_Medial_lemniscus_L	24	-0.003577127	-0.004753092	0.012342522	-0.011881926	-0.016462526	0.021327372	0.008764849	0.009091045	0.021446846	0.016059596	0.86833212	0.587618593	0.174572519	0.584913764	0.315982065	0.001283857	0.001553467	0.417424582	434	81.45978148	22	9.31E-09	IDP dMRI TBSS FA Medial lemniscus L	Arm fat-free mass (right)	0.121184974	7.80E-124	IDP	done	NA	NA
385	ukb-b-19393	BIG40_1460	IDP_dMRI_TBSS_FA_Medial_lemniscus_R	Whole body fat mass || id:ukb-b-19393	443	-0.04549557	0.070620289	0.033707436	-0.062137961	-0.009599553	0.097978961	0.057004377	0.036236117	0.181710664	0.105881024	0.642633174	0.215398342	0.352258975	0.732542772	0.92780098	0.001438563	0.00165334	0.384721899	442	582.1013268	441	7.00E-06	IDP dMRI TBSS FA Medial lemniscus R	Whole body fat mass	0.080058117	7.78E-55	nIDP	NA	NA	NA
386	BIG40_1460	ukb-b-19393	Whole body fat massWhole body fat mass || id:ukb-b-19393	IDP_dMRI_TBSS_FA_Medial_lemniscus_R	21	-0.053032385	-0.016846198	-0.01290024	0.012205622	-0.019480715	0.030298522	0.012328193	0.011850291	0.024962702	0.017844327	0.096193268	0.171789156	0.276329855	0.630192964	0.287940711	0.003078486	0.002148657	0.168178786	442	40.06417358	19	0.003209428	IDP dMRI TBSS FA Medial lemniscus R	Whole body fat mass	0.080058117	7.78E-55	nIDP	done	NA	NA
387	ukb-b-20044	BIG40_1460	IDP_dMRI_TBSS_FA_Medial_lemniscus_R	Trunk fat mass || id:ukb-b-20044	446	0.079148432	0.096553719	0.07340988	0.053974653	0.040478966	0.096195296	0.051728509	0.034744325	0.175228014	0.110663136	0.411069656	0.061964807	0.034612787	0.758207243	0.714698991	-1.08E-04	0.001690237	0.949011282	443	574.6158948	444	2.71E-05	IDP dMRI TBSS FA Medial lemniscus R	Trunk fat mass	0.086283448	1.73E-63	nIDP	NA	NA	NA
388	BIG40_1460	ukb-b-20044	Trunk fat massTrunk fat mass || id:ukb-b-20044	IDP_dMRI_TBSS_FA_Medial_lemniscus_R	21	-0.056484175	-0.009599396	-0.010351793	0.022394669	-0.019915891	0.029651391	0.013079912	0.011810146	0.025645756	0.02037204	0.07203788	0.463007423	0.380749051	0.392901308	0.339945568	0.003538796	0.002102781	0.108752769	443	36.09213328	19	0.010283866	IDP dMRI TBSS FA Medial lemniscus R	Trunk fat mass	0.086283448	1.73E-63	nIDP	done	NA	NA
389	ukb-b-10787	BIG40_1460	IDP_dMRI_TBSS_FA_Medial_lemniscus_R	Standing height || id:ukb-b-10787	731	0.178115244	0.183253588	0.209433147	0.275878933	0.214515343	0.053427712	0.039082781	0.027365327	0.117715115	0.066233059	9.00E-04	2.75E-06	1.96E-14	0.01936525	0.001254691	6.48E-04	9.50E-04	0.495087506	444	897.6161189	729	1.80E-05	IDP dMRI TBSS FA Medial lemniscus R	Standing height	0.164912205	5.19E-243	IDP	NA	NA	NA
390	BIG40_1460	ukb-b-10787	Standing heightStanding height || id:ukb-b-10787	IDP_dMRI_TBSS_FA_Medial_lemniscus_R	21	-0.039841361	0.001995163	0.039198456	5.18E-04	-0.008470543	0.039087488	0.011733961	0.016250298	0.025513195	0.016976613	0.320871061	0.864984054	0.01585795	0.984017178	0.623255724	0.006063214	0.002771988	0.04142593	444	149.4545978	19	2.79E-22	IDP dMRI TBSS FA Medial lemniscus R	Standing height	0.164912205	5.19E-243	IDP	done	NA	NA
391	ieu-a-89	BIG40_1460	IDP_dMRI_TBSS_FA_Medial_lemniscus_R	Height || id:ieu-a-89	386	0.183916284	0.137205079	0.113326861	0.156207818	0.156207818	0.058619813	0.03185398	0.02281158	0.091763165	0.060558645	0.001835801	1.65E-05	6.77E-07	0.089507608	0.010265931	-0.002233783	0.00170907	0.191989205	446	517.0457652	384	6.49E-06	IDP dMRI TBSS FA Medial lemniscus R	Height	0.15999112	1.29E-227	IDP	NA	NA	NA
392	BIG40_1460	ieu-a-89	HeightHeight || id:ieu-a-89	IDP_dMRI_TBSS_FA_Medial_lemniscus_R	12	-0.087007787	0.025980735	0.048520709	-0.004704755	0.003126027	0.056750844	0.023085584	0.028410375	0.03405037	0.022095395	0.156243456	0.260415547	0.087663851	0.892602605	0.890049624	0.011032399	0.004224193	0.025964158	446	22.74783966	10	0.011716602	IDP dMRI TBSS FA Medial lemniscus R	Height	0.15999112	1.29E-227	IDP	done	NA	NA
393	ukb-b-16881	BIG40_1460	IDP_dMRI_TBSS_FA_Medial_lemniscus_R	Sitting height || id:ukb-b-16881	571	0.262515828	0.222081852	0.241579981	0.232396784	0.232396784	0.070310475	0.0453203	0.032177394	0.12939878	0.075128297	2.08E-04	9.57E-07	6.02E-14	0.073028193	0.002076144	-4.12E-04	0.001229325	0.737778603	447	749.691828	569	4.92E-07	IDP dMRI TBSS FA Medial lemniscus R	Sitting height	0.171048618	2.60E-258	IDP	NA	NA	NA
394	BIG40_1460	ukb-b-16881	Sitting heightSitting height || id:ukb-b-16881	IDP_dMRI_TBSS_FA_Medial_lemniscus_R	21	-0.017889165	0.026435343	0.028301011	0.032470988	0.024827636	0.036782497	0.010973875	0.014316646	0.024441205	0.02330076	0.632281458	0.01599918	0.048065298	0.198962279	0.299331676	0.003543157	0.002608406	0.190260382	447	100.2689633	19	4.79E-13	IDP dMRI TBSS FA Medial lemniscus R	Sitting height	0.171048618	2.60E-258	IDP	done	NA	NA
395	ukb-b-14540	BIG40_1460	IDP_dMRI_TBSS_FA_Medial_lemniscus_R	Whole body water mass || id:ukb-b-14540	576	0.270182076	0.214731567	0.209021102	0.140764839	0.21932891	0.095911871	0.063770049	0.041720185	0.182275813	0.119910612	0.005014546	7.59E-04	5.44E-07	0.440276053	0.067901857	-8.64E-04	0.001220289	0.479071816	449	704.2570374	574	1.55E-04	IDP dMRI TBSS FA Medial lemniscus R	Whole body water mass	0.121716617	6.49E-125	IDP	NA	NA	NA
396	BIG40_1460	ukb-b-14540	Whole body water massWhole body water mass || id:ukb-b-14540	IDP_dMRI_TBSS_FA_Medial_lemniscus_R	21	-0.025425318	0.021835879	0.014516413	0.035511806	0.037358112	0.026548139	0.009538568	0.01052857	0.01960299	0.026687758	0.350239674	0.022066581	0.167967525	0.08510102	0.176887612	0.003063804	0.00188267	0.120128155	449	75.94927515	19	9.18E-09	IDP dMRI TBSS FA Medial lemniscus R	Whole body water mass	0.121716617	6.49E-125	IDP	done	NA	NA
397	ukb-b-845	BIG40_1452	IDP_dMRI_TBSS_FA_Middle_cerebellar_peduncle	Heel quantitative ultrasound index (QUI), direct entry (left) || id:ukb-b-845	221	0.147931744	0.10656438	0.071239098	0.144454401	0.117454194	0.051149323	0.036633415	0.024743949	0.097091459	0.057852263	0.004211934	0.003626573	0.003988735	0.138230857	0.043535271	-0.003183362	0.00186061	0.088511234	456	282.4124462	219	0.002477828	IDP dMRI TBSS FA Middle cerebellar peduncle	Heel quantitative ultrasound index (QUI), direct entry (left)	0.080120714	2.28E-41	nIDP	NA	NA	NA
398	BIG40_1452	ukb-b-845	Heel quantitative ultrasound index (QUI), direct entry (left)Heel quantitative ultrasound index (QUI), direct entry (left) || id:ukb-b-845	IDP_dMRI_TBSS_FA_Middle_cerebellar_peduncle	27	-0.024622956	0.022065809	0.074730681	0.050770823	0.047454218	0.177724592	0.021348056	0.057851884	0.044963198	0.054506929	0.890919218	0.301313163	0.196440682	0.269139541	0.391935353	0.00651629	0.011004809	0.559080509	456	499.9704145	25	7.82E-90	IDP dMRI TBSS FA Middle cerebellar peduncle	Heel quantitative ultrasound index (QUI), direct entry (left)	0.080120714	2.28E-41	nIDP	done	NA	NA
399	ukb-b-1096	BIG40_1452	IDP_dMRI_TBSS_FA_Middle_cerebellar_peduncle	Heel bone mineral density (BMD), manual entry (left) || id:ukb-b-1096	227	0.170210709	0.113606454	0.080509161	0.155955076	0.11427185	0.049941765	0.036566559	0.024234085	0.102841015	0.057403885	7.75E-04	0.001890986	8.93E-04	0.130798602	0.047722449	-0.003748345	0.001828667	0.041546541	457	286.0089206	225	0.003664632	IDP dMRI TBSS FA Middle cerebellar peduncle	Heel bone mineral density (BMD), manual entry (left)	0.103627205	1.19E-10	nIDP	NA	NA	NA
400	BIG40_1452	ukb-b-1096	Heel bone mineral density (BMD), manual entry (left)Heel bone mineral density (BMD) (left) || id:ukb-b-1096	IDP_dMRI_TBSS_FA_Middle_cerebellar_peduncle	27	-0.025752021	0.017249914	0.074176434	0.035218194	0.031888254	0.178502423	0.022396737	0.058100963	0.042339001	0.052804571	0.886446278	0.441182663	0.201714658	0.413088545	0.551148683	0.006553777	0.011052733	0.558537435	457	504.5917376	25	8.61E-91	IDP dMRI TBSS FA Middle cerebellar peduncle	Heel bone mineral density (BMD), manual entry (left)	0.103627205	1.19E-10	nIDP	done	NA	NA
401	ukb-b-7992	BIG40_1935	IDP_dMRI_TBSS_ICVF_External_capsule_L	Diastolic blood pressure, automated reading || id:ukb-b-7992	287	-0.223551275	-0.205667554	-0.158917298	0.073783894	-0.180723572	0.149243557	0.063160663	0.05143007	0.20612576	0.171377649	0.135267087	0.001128902	0.002001777	0.720640495	0.2925285	0.001185026	0.002568212	0.644848728	467	486.8284796	285	9.39E-13	IDP dMRI TBSS ICVF External capsule L	Diastolic blood pressure, automated reading	-0.081037153	2.02E-55	nIDP	NA	NA	NA
402	BIG40_1935	ukb-b-7992	Diastolic blood pressure, automated readingDiastolic blood pressure, automated reading || id:ukb-b-7992	IDP_dMRI_TBSS_ICVF_External_capsule_L	6	0.007676713	-0.015848784	-0.001850658	-0.038275772	-0.019166334	0.055132999	0.012202491	0.022825346	0.023858628	0.013108551	0.895989753	0.194007253	0.93537905	0.169559087	0.203560482	-0.001298242	0.006667936	0.855117447	467	27.80637923	4	1.37E-05	IDP dMRI TBSS ICVF External capsule L	Diastolic blood pressure, automated reading	-0.081037153	2.02E-55	nIDP	done	NA	NA
403	ukb-b-20175	BIG40_1935	IDP_dMRI_TBSS_ICVF_External_capsule_L	Systolic blood pressure, automated reading || id:ukb-b-20175	289	-0.20538424	-0.227188726	-0.162080458	-0.101684049	-0.176214848	0.14944171	0.063785419	0.051462171	0.190401638	0.187664272	0.170407299	3.68E-04	0.001635463	0.593718718	0.348522776	7.95E-04	0.002575359	0.757763214	468	489.9709784	287	8.35E-13	IDP dMRI TBSS ICVF External capsule L	Systolic blood pressure, automated reading	-0.080604965	7.55E-55	nIDP	NA	NA	NA
404	BIG40_1935	ukb-b-20175	Systolic blood pressure, automated readingSystolic blood pressure, automated reading || id:ukb-b-20175	IDP_dMRI_TBSS_ICVF_External_capsule_L	6	0.020503931	-0.017377177	0.00372372	-0.043775447	-0.019029157	0.077139544	0.012351013	0.032023143	0.02319202	0.01410329	0.803528524	0.159444143	0.907428938	0.117733998	0.235126812	-0.002286672	0.009330024	0.818448979	468	54.17875978	4	4.83E-11	IDP dMRI TBSS ICVF External capsule L	Systolic blood pressure, automated reading	-0.080604965	7.55E-55	nIDP	done	NA	NA
405	ukb-b-20175	BIG40_1934	IDP_dMRI_TBSS_ICVF_External_capsule_R	Systolic blood pressure, automated reading || id:ukb-b-20175	289	-0.235136119	-0.286682619	-0.153186691	-0.383074287	-0.401891094	0.152855181	0.062733829	0.05265862	0.213084277	0.190065618	0.125078634	4.88E-06	0.00362526	0.073262449	0.035332896	0.001504571	0.002634178	0.568329423	469	512.6076938	287	5.98E-15	IDP dMRI TBSS ICVF External capsule R	Systolic blood pressure, automated reading	-0.08530608	1.06E-52	nIDP	NA	NA	NA
406	BIG40_1934	ukb-b-20175	Systolic blood pressure, automated readingSystolic blood pressure, automated reading || id:ukb-b-20175	IDP_dMRI_TBSS_ICVF_External_capsule_R	9	-0.022517996	-0.009751316	0.010258398	0.001987326	-0.010887357	0.054129364	0.010995279	0.024774676	0.024671049	0.011913179	0.689865102	0.375152207	0.678824389	0.937776197	0.387487559	0.004019546	0.00584662	0.513895076	469	64.83926994	7	1.62E-11	IDP dMRI TBSS ICVF External capsule R	Systolic blood pressure, automated reading	-0.08530608	1.06E-52	nIDP	done	NA	NA
407	ukb-b-6503	BIG40_2075	IDP_dMRI_TBSS_ISOVF_Anterior_corona_radiata_L	Systolic blood pressure, manual reading || id:ukb-b-6503	4	-0.721216642	0.205445871	0.262407211	0.128412214	0.131422744	0.642720359	0.149322431	0.120652907	0.23235794	0.197754319	0.378430642	0.168866825	0.029638106	0.619014859	0.553841182	0.048879922	0.031371352	0.259528569	470	0.409128561	2	0.815002352	IDP dMRI TBSS ISOVF Anterior corona radiata L	Systolic blood pressure, manual reading	0.137654095	2.01E-13	nIDP	NA	NA	NA
408	BIG40_2075	ukb-b-6503	Systolic blood pressure, manual readingSystolic blood pressure, manual reading || id:ukb-b-6503	IDP_dMRI_TBSS_ISOVF_Anterior_corona_radiata_L	29	0.0344158	0.003567174	0.051556189	-0.030032001	-0.045321773	0.106053977	0.037843806	0.031456957	0.09749921	0.102272427	0.748051213	0.92490226	0.101224937	0.760344617	0.661064149	0.001229446	0.007252105	0.86664395	470	47.30153067	27	0.009178558	IDP dMRI TBSS ISOVF Anterior corona radiata L	Systolic blood pressure, manual reading	0.137654095	2.01E-13	nIDP	done	NA	NA
409	ukb-b-18240	BIG40_2075	IDP_dMRI_TBSS_ISOVF_Anterior_corona_radiata_L	Diastolic blood pressure, manual reading || id:ukb-b-18240	9	0.337358457	0.184163654	0.167770538	0.331561615	0.361852486	0.41374869	0.130264038	0.132499849	0.20814045	0.210045939	0.441716055	0.157428848	0.205443571	0.149832209	0.123234142	-0.008987723	0.020638599	0.676325448	471	18.54844834	7	0.009725958	IDP dMRI TBSS ISOVF Anterior corona radiata L	Diastolic blood pressure, manual reading	0.137939473	1.79E-13	nIDP	NA	NA	NA
410	BIG40_2075	ukb-b-18240	Diastolic blood pressure, manual readingDiastolic blood pressure, manual reading || id:ukb-b-18240	IDP_dMRI_TBSS_ISOVF_Anterior_corona_radiata_L	29	0.047645701	0.023222808	0.052805599	0.211758714	0.200405288	0.114210971	0.039759479	0.033859822	0.102324918	0.106675224	0.679850563	0.559164948	0.118869661	0.047842805	0.070740858	3.70E-04	0.007809874	0.962551349	471	54.84171767	27	0.001198778	IDP dMRI TBSS ISOVF Anterior corona radiata L	Diastolic blood pressure, manual reading	0.137939473	1.79E-13	nIDP	done	NA	NA
411	ukb-b-7992	BIG40_2075	IDP_dMRI_TBSS_ISOVF_Anterior_corona_radiata_L	Diastolic blood pressure, automated reading || id:ukb-b-7992	287	0.314734893	0.302963983	0.344180452	0.346899183	0.38437117	0.147169456	0.061973504	0.050699784	0.214530597	0.208753044	0.033319079	1.02E-06	1.13E-11	0.106977454	0.066617223	5.40E-04	0.002532501	0.831344047	472	473.3804029	285	1.54E-11	IDP dMRI TBSS ISOVF Anterior corona radiata L	Diastolic blood pressure, automated reading	0.09550937	3.95E-76	nIDP	NA	NA	NA
412	BIG40_2075	ukb-b-7992	Diastolic blood pressure, automated readingDiastolic blood pressure, automated reading || id:ukb-b-7992	IDP_dMRI_TBSS_ISOVF_Anterior_corona_radiata_L	29	0.078560545	-0.017723353	0.045901139	-0.027536049	-0.027536049	0.073702335	0.01287874	0.022031276	0.016202382	0.015875788	0.295900673	0.168768585	0.037209911	0.100309055	0.093833034	-0.002346208	0.005045447	0.645649448	472	260.8502508	27	4.07E-40	IDP dMRI TBSS ISOVF Anterior corona radiata L	Diastolic blood pressure, automated reading	0.09550937	3.95E-76	nIDP	done	NA	NA
413	ukb-b-20175	BIG40_2075	IDP_dMRI_TBSS_ISOVF_Anterior_corona_radiata_L	Systolic blood pressure, automated reading || id:ukb-b-20175	289	0.157001188	0.288531393	0.328797744	0.298772999	0.298772999	0.148942623	0.060446138	0.051415787	0.200971447	0.146917488	0.29272137	1.81E-06	1.61E-10	0.138202771	0.042907377	0.00315411	0.00256673	0.220137014	473	486.6873561	287	1.67E-12	IDP dMRI TBSS ISOVF Anterior corona radiata L	Systolic blood pressure, automated reading	0.109710897	5.47E-100	nIDP	NA	NA	NA
414	BIG40_2075	ukb-b-20175	Systolic blood pressure, automated readingSystolic blood pressure, automated reading || id:ukb-b-20175	IDP_dMRI_TBSS_ISOVF_Anterior_corona_radiata_L	29	0.023565999	-0.008580402	0.027697402	-0.015656366	-0.024404406	0.072651893	0.01166339	0.021631399	0.01920817	0.017876792	0.748158587	0.461931786	0.200395413	0.421900686	0.183076781	2.97E-04	0.004973538	0.952854397	473	252.2048673	27	2.02E-38	IDP dMRI TBSS ISOVF Anterior corona radiata L	Systolic blood pressure, automated reading	0.109710897	5.47E-100	nIDP	done	NA	NA
415	ukb-b-18240	BIG40_2074	IDP_dMRI_TBSS_ISOVF_Anterior_corona_radiata_R	Diastolic blood pressure, manual reading || id:ukb-b-18240	9	0.250880799	0.321438477	0.161170848	0.421902547	0.43722578	0.454520802	0.128241806	0.14407159	0.199743353	0.196429269	0.598142565	0.012193201	0.263274185	0.067638905	0.056660987	-0.004754375	0.022672355	0.83987498	474	22.3839078	7	0.002180665	IDP dMRI TBSS ISOVF Anterior corona radiata R	Diastolic blood pressure, manual reading	0.110244087	4.23E-09	nIDP	NA	NA	NA
416	BIG40_2074	ukb-b-18240	Diastolic blood pressure, manual readingDiastolic blood pressure, manual reading || id:ukb-b-18240	IDP_dMRI_TBSS_ISOVF_Anterior_corona_radiata_R	26	-0.042984728	-0.027843194	0.007451573	-0.116921859	-0.112523532	0.122869052	0.043171034	0.037024277	0.118628583	0.10552022	0.729508854	0.518959062	0.840493871	0.333766598	0.296447178	0.003690183	0.008557475	0.670154657	474	52.28449665	24	7.18E-04	IDP dMRI TBSS ISOVF Anterior corona radiata R	Diastolic blood pressure, manual reading	0.110244087	4.23E-09	nIDP	done	NA	NA
417	ukb-b-7992	BIG40_2074	IDP_dMRI_TBSS_ISOVF_Anterior_corona_radiata_R	Diastolic blood pressure, automated reading || id:ukb-b-7992	287	0.298301415	0.2627321	0.314377376	0.219077493	0.275725927	0.147214391	0.064068345	0.050712552	0.222803119	0.198371903	0.043664616	4.12E-05	5.67E-10	0.32630151	0.16562663	2.95E-04	0.002533272	0.907458902	475	473.6679838	285	1.45E-11	IDP dMRI TBSS ISOVF Anterior corona radiata R	Diastolic blood pressure, automated reading	0.093449402	5.83E-73	nIDP	NA	NA	NA
418	BIG40_2074	ukb-b-7992	Diastolic blood pressure, automated readingDiastolic blood pressure, automated reading || id:ukb-b-7992	IDP_dMRI_TBSS_ISOVF_Anterior_corona_radiata_R	26	0.024735769	-0.013901033	0.026347917	-0.012076991	-0.014908737	0.076177202	0.012024617	0.023022214	0.015695285	0.014418835	0.748211321	0.247661597	0.252434476	0.448826178	0.311046257	1.18E-04	0.005314706	0.982434146	475	231.0939195	24	8.93E-36	IDP dMRI TBSS ISOVF Anterior corona radiata R	Diastolic blood pressure, automated reading	0.093449402	5.83E-73	nIDP	done	NA	NA
419	ukb-b-20175	BIG40_2074	IDP_dMRI_TBSS_ISOVF_Anterior_corona_radiata_R	Systolic blood pressure, automated reading || id:ukb-b-20175	289	0.2309976	0.268556119	0.355671091	0.163723538	0.317952942	0.144264322	0.065797701	0.049743613	0.204610832	0.146517523	0.110430317	4.47E-05	8.67E-13	0.42427159	0.030819012	0.002288958	0.002486116	0.357982253	476	456.5952461	287	7.04E-10	IDP dMRI TBSS ISOVF Anterior corona radiata R	Systolic blood pressure, automated reading	0.109050756	8.00E-99	nIDP	NA	NA	NA
420	BIG40_2074	ukb-b-20175	Systolic blood pressure, automated readingSystolic blood pressure, automated reading || id:ukb-b-20175	IDP_dMRI_TBSS_ISOVF_Anterior_corona_radiata_R	26	-0.046301637	-0.021824021	0.019792532	-0.032494358	-0.032494358	0.059204911	0.013771089	0.018398447	0.021142089	0.014567652	0.441828753	0.113018405	0.282029297	0.136866519	0.034918451	0.004847406	0.004130436	0.252077826	476	138.9220216	24	3.67E-18	IDP dMRI TBSS ISOVF Anterior corona radiata R	Systolic blood pressure, automated reading	0.109050756	8.00E-99	nIDP	done	NA	NA
421	ukb-b-6503	BIG40_2069	IDP_dMRI_TBSS_ISOVF_Anterior_limb_of_internal_capsule_L	Systolic blood pressure, manual reading || id:ukb-b-6503	4	0.386545314	0.354248619	0.353123689	0.383937234	0.369129799	0.739309638	0.142126945	0.120649476	0.227471648	0.219965413	0.653231892	0.012685435	0.003424069	0.190024699	0.191915122	-0.001660886	0.036086743	0.967472749	477	2.646701254	2	0.266241729	IDP dMRI TBSS ISOVF Anterior limb of internal capsule L	Systolic blood pressure, manual reading	0.126153826	2.47E-11	nIDP	NA	NA	NA
422	BIG40_2069	ukb-b-6503	Systolic blood pressure, manual readingSystolic blood pressure, manual reading || id:ukb-b-6503	IDP_dMRI_TBSS_ISOVF_Anterior_limb_of_internal_capsule_L	21	-0.1304211	0.010841642	0.014916933	0.011300553	-0.002526463	0.125721821	0.044930436	0.042546283	0.079370169	0.081174692	0.312582474	0.809323865	0.725884826	0.888206119	0.975479335	0.010006329	0.008158007	0.234969816	477	38.92313639	19	0.004519291	IDP dMRI TBSS ISOVF Anterior limb of internal capsule L	Systolic blood pressure, manual reading	0.126153826	2.47E-11	nIDP	done	NA	NA
423	ukb-b-7992	BIG40_2069	IDP_dMRI_TBSS_ISOVF_Anterior_limb_of_internal_capsule_L	Diastolic blood pressure, automated reading || id:ukb-b-7992	287	0.292163563	0.196088745	0.225119912	0.207862407	0.181818975	0.145869769	0.063599547	0.050269277	0.218359428	0.181114444	0.046134142	0.002048024	7.52E-06	0.341937392	0.316280238	-0.001229199	0.002510144	0.62472812	478	465.0554205	285	8.26E-11	IDP dMRI TBSS ISOVF Anterior limb of internal capsule L	Diastolic blood pressure, automated reading	0.088914216	2.11E-65	nIDP	NA	NA	NA
424	BIG40_2069	ukb-b-7992	Diastolic blood pressure, automated readingDiastolic blood pressure, automated reading || id:ukb-b-7992	IDP_dMRI_TBSS_ISOVF_Anterior_limb_of_internal_capsule_L	22	-0.026803813	0.009435845	0.037923145	0.005002292	-9.86E-04	0.080742078	0.015771371	0.029091387	0.02305597	0.016927234	0.743366956	0.549646787	0.192374538	0.830331174	0.954091199	0.004588464	0.005334342	0.399887103	478	233.5272423	20	2.35E-38	IDP dMRI TBSS ISOVF Anterior limb of internal capsule L	Diastolic blood pressure, automated reading	0.088914216	2.11E-65	nIDP	done	NA	NA
425	ukb-b-20175	BIG40_2069	IDP_dMRI_TBSS_ISOVF_Anterior_limb_of_internal_capsule_L	Systolic blood pressure, automated reading || id:ukb-b-20175	289	0.204024894	0.171202037	0.217454867	0.202560862	0.175229566	0.146345906	0.063703112	0.050387538	0.192618258	0.137311131	0.164357385	0.007198936	1.59E-05	0.29385632	0.202930766	2.47E-04	0.002521988	0.922184996	479	469.8545719	287	5.26E-11	IDP dMRI TBSS ISOVF Anterior limb of internal capsule L	Systolic blood pressure, automated reading	0.085369806	2.04E-60	nIDP	NA	NA	NA
426	BIG40_2069	ukb-b-20175	Systolic blood pressure, automated readingSystolic blood pressure, automated reading || id:ukb-b-20175	IDP_dMRI_TBSS_ISOVF_Anterior_limb_of_internal_capsule_L	22	-0.085242958	-0.010599634	-0.002254983	-0.008131584	-0.009632508	0.060664784	0.015055823	0.022588852	0.02483739	0.022319874	0.175320553	0.481418937	0.920481478	0.746612025	0.670454841	0.005882717	0.004007777	0.157703122	479	131.1567952	20	2.36E-18	IDP dMRI TBSS ISOVF Anterior limb of internal capsule L	Systolic blood pressure, automated reading	0.085369806	2.04E-60	nIDP	done	NA	NA
427	ukb-b-7992	BIG40_2068	IDP_dMRI_TBSS_ISOVF_Anterior_limb_of_internal_capsule_R	Diastolic blood pressure, automated reading || id:ukb-b-7992	287	0.14056556	0.18221493	0.228842904	0.074537486	0.11704756	0.1466298	0.06471913	0.0505462	0.188499551	0.184131109	0.338551397	0.004870556	5.97E-06	0.692823845	0.52549652	0.001618502	0.002523221	0.52175049	480	469.9091125	285	3.12E-11	IDP dMRI TBSS ISOVF Anterior limb of internal capsule R	Diastolic blood pressure, automated reading	0.082497943	1.09E-56	nIDP	NA	NA	NA
428	BIG40_2068	ukb-b-7992	Diastolic blood pressure, automated readingDiastolic blood pressure, automated reading || id:ukb-b-7992	IDP_dMRI_TBSS_ISOVF_Anterior_limb_of_internal_capsule_R	25	-0.015931269	0.006013926	0.052824298	-0.019872598	-0.017055321	0.061306103	0.015914874	0.021152164	0.025533119	0.019138338	0.797280517	0.705519133	0.012512636	0.443994264	0.38169077	0.004899716	0.004105381	0.244844719	480	142.992246	23	2.58E-19	IDP dMRI TBSS ISOVF Anterior limb of internal capsule R	Diastolic blood pressure, automated reading	0.082497943	1.09E-56	nIDP	done	NA	NA
429	ukb-b-20175	BIG40_2068	IDP_dMRI_TBSS_ISOVF_Anterior_limb_of_internal_capsule_R	Systolic blood pressure, automated reading || id:ukb-b-20175	289	0.155194761	0.216035266	0.206208731	0.214537609	0.24252428	0.147112145	0.062452167	0.050662618	0.192163747	0.133967217	0.292339174	5.42E-04	4.70E-05	0.265168171	0.071287431	9.37E-04	0.002535194	0.712073732	481	474.7879268	287	1.95E-11	IDP dMRI TBSS ISOVF Anterior limb of internal capsule R	Systolic blood pressure, automated reading	0.083972252	1.13E-58	nIDP	NA	NA	NA
430	BIG40_2068	ukb-b-20175	Systolic blood pressure, automated readingSystolic blood pressure, automated reading || id:ukb-b-20175	IDP_dMRI_TBSS_ISOVF_Anterior_limb_of_internal_capsule_R	25	-0.093710739	-0.023882172	-0.01623623	-0.034669296	-0.034669296	0.042197497	0.013614885	0.015255661	0.02645453	0.026074567	0.036496415	0.079409579	0.287203818	0.202422209	0.19614338	0.00552089	0.002825688	0.062989215	481	67.40433383	23	3.04E-06	IDP dMRI TBSS ISOVF Anterior limb of internal capsule R	Systolic blood pressure, automated reading	0.083972252	1.13E-58	nIDP	done	NA	NA
431	ukb-b-6503	BIG40_2085	IDP_dMRI_TBSS_ISOVF_External_capsule_L	Systolic blood pressure, manual reading || id:ukb-b-6503	4	-0.768152707	0.195796021	0.291191689	0.181831464	0.140388837	0.741067809	0.160308346	0.162991888	0.235473102	0.182476545	0.408837171	0.221945449	0.074011706	0.496251964	0.497708339	0.05264248	0.036171508	0.282828396	482	2.658998693	2	0.264609706	IDP dMRI TBSS ISOVF External capsule L	Systolic blood pressure, manual reading	0.116870137	9.76E-10	nIDP	NA	NA	NA
432	BIG40_2085	ukb-b-6503	Systolic blood pressure, manual readingSystolic blood pressure, manual reading || id:ukb-b-6503	IDP_dMRI_TBSS_ISOVF_External_capsule_L	18	0.016225239	-0.033147546	0.013078079	-0.037741231	-0.041875442	0.072546692	0.042843499	0.031429114	0.068291788	0.059300959	0.825858459	0.439114696	0.677326936	0.587699118	0.489659543	-2.70E-04	0.005607834	0.962206308	482	9.064696321	16	0.910725316	IDP dMRI TBSS ISOVF External capsule L	Systolic blood pressure, manual reading	0.116870137	9.76E-10	nIDP	done	NA	NA
433	ukb-b-7992	BIG40_2085	IDP_dMRI_TBSS_ISOVF_External_capsule_L	Diastolic blood pressure, automated reading || id:ukb-b-7992	287	0.232491387	0.306275887	0.253934315	0.219450436	0.290085319	0.134437757	0.065027581	0.046312552	0.229808577	0.205315921	0.084827322	2.48E-06	4.18E-08	0.340420993	0.158780395	3.93E-04	0.002313426	0.865178348	483	395.0170821	285	1.68E-05	IDP dMRI TBSS ISOVF External capsule L	Diastolic blood pressure, automated reading	0.081889435	1.29E-54	nIDP	NA	NA	NA
434	BIG40_2085	ukb-b-7992	Diastolic blood pressure, automated readingDiastolic blood pressure, automated reading || id:ukb-b-7992	IDP_dMRI_TBSS_ISOVF_External_capsule_L	18	0.045635874	0.019772287	0.036585929	0.016877619	0.011468123	0.043458043	0.014864027	0.018313192	0.023170718	0.017966996	0.309269288	0.183448877	0.045739333	0.476281856	0.531791197	-7.77E-04	0.003359956	0.820162069	483	65.34489392	16	6.43E-08	IDP dMRI TBSS ISOVF External capsule L	Diastolic blood pressure, automated reading	0.081889435	1.29E-54	nIDP	done	NA	NA
435	ukb-b-20175	BIG40_2085	IDP_dMRI_TBSS_ISOVF_External_capsule_L	Systolic blood pressure, automated reading || id:ukb-b-20175	289	0.377780803	0.307846618	0.282248743	0.324762023	0.382502303	0.137816355	0.065251705	0.047495557	0.206142956	0.167556554	0.006505887	2.38E-06	2.80E-09	0.116257021	0.023169425	-0.001753943	0.002375011	0.460814789	484	416.6913727	287	8.37E-07	IDP dMRI TBSS ISOVF External capsule L	Systolic blood pressure, automated reading	0.095144215	3.62E-73	nIDP	NA	NA	NA
436	BIG40_2085	ukb-b-20175	Systolic blood pressure, automated readingSystolic blood pressure, automated reading || id:ukb-b-20175	IDP_dMRI_TBSS_ISOVF_External_capsule_L	18	0.003480839	-0.009238616	-0.003547563	0.011477845	-0.004116755	0.032353775	0.014515633	0.013635955	0.027106057	0.021454639	0.915661018	0.524476809	0.794738484	0.677281538	0.850108071	-6.03E-04	0.002501394	0.812552717	484	36.04321438	16	0.002853754	IDP dMRI TBSS ISOVF External capsule L	Systolic blood pressure, automated reading	0.095144215	3.62E-73	nIDP	done	NA	NA
437	ukb-b-6503	BIG40_2084	IDP_dMRI_TBSS_ISOVF_External_capsule_R	Systolic blood pressure, manual reading || id:ukb-b-6503	4	-0.721911296	0.181547602	0.198852034	0.193003088	0.137642353	0.642723194	0.156752004	0.127874953	0.219807092	0.212183987	0.37806515	0.246789115	0.119933997	0.444555953	0.5627665	0.045756333	0.031371606	0.282071164	485	1.242503923	2	0.537271373	IDP dMRI TBSS ISOVF External capsule R	Systolic blood pressure, manual reading	0.126556553	2.56E-11	nIDP	NA	NA	NA
438	BIG40_2084	ukb-b-6503	Systolic blood pressure, manual readingSystolic blood pressure, manual reading || id:ukb-b-6503	IDP_dMRI_TBSS_ISOVF_External_capsule_R	26	-0.02991233	-0.028877643	-0.037279303	0.030239098	-0.010688037	0.088986173	0.037949119	0.027868441	0.076998595	0.070550372	0.73968214	0.446682829	0.180997887	0.697852897	0.880801043	-4.89E-04	0.005600899	0.931102559	485	26.9731219	24	0.305707596	IDP dMRI TBSS ISOVF External capsule R	Systolic blood pressure, manual reading	0.126556553	2.56E-11	nIDP	done	NA	NA
439	ukb-b-20175	BIG40_2084	IDP_dMRI_TBSS_ISOVF_External_capsule_R	Systolic blood pressure, automated reading || id:ukb-b-20175	289	0.45301803	0.292639494	0.298551318	0.079768215	0.397727705	0.136487731	0.066612405	0.047111798	0.214484931	0.143558324	0.001019634	1.12E-05	2.34E-10	0.710236386	0.005961072	-0.00283596	0.002352109	0.228922662	486	408.6927987	287	3.00E-06	IDP dMRI TBSS ISOVF External capsule R	Systolic blood pressure, automated reading	0.09185804	1.18E-68	nIDP	NA	NA	NA
440	BIG40_2084	ukb-b-20175	Systolic blood pressure, automated readingSystolic blood pressure, automated reading || id:ukb-b-20175	IDP_dMRI_TBSS_ISOVF_External_capsule_R	27	-0.01158333	-0.02296504	-0.017857911	-0.033823757	-0.028046639	0.033091801	0.012574972	0.011306847	0.023975106	0.019186056	0.729243358	0.067812646	0.114246837	0.170161195	0.155771814	-4.28E-04	0.002117139	0.841345503	486	53.52242345	25	7.66E-04	IDP dMRI TBSS ISOVF External capsule R	Systolic blood pressure, automated reading	0.09185804	1.18E-68	nIDP	done	NA	NA
441	ukb-b-20124	BIG40_2053	IDP_dMRI_TBSS_ISOVF_Pontine_crossing_tract	Heel bone mineral density (BMD) T-score, automated || id:ukb-b-20124	374	-0.096750846	-0.140119922	-0.12210632	-0.199262222	-0.17745099	0.049471394	0.037202359	0.025648447	0.104968382	0.074717047	0.051249552	1.66E-04	1.93E-06	0.058427298	0.018055198	-8.94E-04	0.001490567	0.549163256	487	601.0827082	372	4.82E-13	IDP dMRI TBSS ISOVF Pontine crossing tract	Heel bone mineral density (BMD) T-score, automated	-0.081027757	8.53E-33	nIDP	NA	NA	NA
442	BIG40_2053	ukb-b-20124	Heel bone mineral density (BMD) T-score, automatedHeel bone mineral density (BMD) T-score, automated || id:ukb-b-20124	IDP_dMRI_TBSS_ISOVF_Pontine_crossing_tract	20	0.035721462	-0.050660531	-0.168863877	-0.030627714	-0.035401983	0.279878457	0.020792148	0.089002094	0.025453773	0.026000648	0.899855249	0.014829256	0.057788053	0.243651776	0.189258846	-0.013292764	0.017219805	0.450163056	487	1041.233769	18	1.08E-209	IDP dMRI TBSS ISOVF Pontine crossing tract	Heel bone mineral density (BMD) T-score, automated	-0.081027757	8.53E-33	nIDP	done	NA	NA
443	ukb-b-845	BIG40_2053	IDP_dMRI_TBSS_ISOVF_Pontine_crossing_tract	Heel quantitative ultrasound index (QUI), direct entry (left) || id:ukb-b-845	221	-0.185769327	-0.137325705	-0.102404043	-0.201420934	-0.187378014	0.058585039	0.039734477	0.028323014	0.11836932	0.088145929	0.001737071	5.48E-04	3.00E-04	0.090237232	0.034637051	0.00346041	0.002131129	0.105868782	488	370.5068209	219	6.81E-10	IDP dMRI TBSS ISOVF Pontine crossing tract	Heel quantitative ultrasound index (QUI), direct entry (left)	-0.080200461	2.88E-41	nIDP	NA	NA	NA
444	BIG40_2053	ukb-b-845	Heel quantitative ultrasound index (QUI), direct entry (left)Heel quantitative ultrasound index (QUI), direct entry (left) || id:ukb-b-845	IDP_dMRI_TBSS_ISOVF_Pontine_crossing_tract	20	0.024023258	-0.0347237	-0.168868928	-0.02025004	-0.02025004	0.297477059	0.026667068	0.094033385	0.035539199	0.033251061	0.936526608	0.192875668	0.072519945	0.575493042	0.549734712	-0.01251593	0.018283005	0.502337662	488	639.4568999	18	3.87E-124	IDP dMRI TBSS ISOVF Pontine crossing tract	Heel quantitative ultrasound index (QUI), direct entry (left)	-0.080200461	2.88E-41	nIDP	done	NA	NA
445	ukb-b-5463	BIG40_2053	IDP_dMRI_TBSS_ISOVF_Pontine_crossing_tract	Heel quantitative ultrasound index (QUI), direct entry (right) || id:ukb-b-5463	227	-0.083575214	-0.13215716	-0.103749433	-0.15807802	-0.129507867	0.060138476	0.039461219	0.029297782	0.102960707	0.066208627	0.165989603	8.11E-04	3.98E-04	0.126103078	0.051690438	-8.30E-04	0.002158443	0.701077541	489	402.5942183	225	3.39E-12	IDP dMRI TBSS ISOVF Pontine crossing tract	Heel quantitative ultrasound index (QUI), direct entry (right)	-0.084010623	2.07E-45	nIDP	NA	NA	NA
446	BIG40_2053	ukb-b-5463	Heel quantitative ultrasound index (QUI), direct entry (right)Heel quantitative ultrasound index (QUI), direct entry (right) || id:ukb-b-5463	IDP_dMRI_TBSS_ISOVF_Pontine_crossing_tract	20	0.031351749	-0.046781915	-0.160244649	-0.036397896	-0.036397896	0.301824902	0.027864734	0.095327697	0.031402001	0.030404924	0.918417994	0.093172836	0.09276538	0.260778116	0.245988675	-0.012430488	0.018548849	0.511269786	489	664.223358	18	2.19E-129	IDP dMRI TBSS ISOVF Pontine crossing tract	Heel quantitative ultrasound index (QUI), direct entry (right)	-0.084010623	2.07E-45	nIDP	done	NA	NA
447	ukb-b-20175	BIG40_2079	IDP_dMRI_TBSS_ISOVF_Posterior_corona_radiata_L	Systolic blood pressure, automated reading || id:ukb-b-20175	289	0.16192877	0.241461075	0.290006391	0.282870739	0.265342626	0.13762838	0.063413127	0.047466391	0.210526807	0.156675525	0.240343998	1.40E-04	9.98E-10	0.180124786	0.091426219	0.002351448	0.002371752	0.322306205	490	415.544852	287	1.01E-06	IDP dMRI TBSS ISOVF Posterior corona radiata L	Systolic blood pressure, automated reading	0.085749334	4.00E-61	nIDP	NA	NA	NA
448	BIG40_2079	ukb-b-20175	Systolic blood pressure, automated readingSystolic blood pressure, automated reading || id:ukb-b-20175	IDP_dMRI_TBSS_ISOVF_Posterior_corona_radiata_L	7	-0.080041509	0.023031467	0.031589686	0.02459663	0.016717983	0.123217387	0.01795158	0.021363053	0.029547217	0.028014378	0.544610429	0.199500069	0.139218774	0.437026918	0.572478257	0.008578997	0.009322217	0.399653009	490	13.91060453	5	0.016187351	IDP dMRI TBSS ISOVF Posterior corona radiata L	Systolic blood pressure, automated reading	0.085749334	4.00E-61	nIDP	done	NA	NA
449	ukb-b-20175	BIG40_2078	IDP_dMRI_TBSS_ISOVF_Posterior_corona_radiata_R	Systolic blood pressure, automated reading || id:ukb-b-20175	289	0.190366976	0.161941626	0.276787153	0.058153215	0.058153215	0.143731133	0.066499633	0.049521911	0.207861298	0.172543992	0.186402091	0.014882498	2.28E-08	0.779855314	0.736336648	0.001586636	0.00247692	0.52231445	491	453.2167887	287	1.34E-09	IDP dMRI TBSS ISOVF Posterior corona radiata R	Systolic blood pressure, automated reading	0.08020479	8.03E-54	nIDP	NA	NA	NA
450	BIG40_2078	ukb-b-20175	Systolic blood pressure, automated readingSystolic blood pressure, automated reading || id:ukb-b-20175	IDP_dMRI_TBSS_ISOVF_Posterior_corona_radiata_R	27	0.029851537	0.021063594	0.02317572	0.021942984	0.024511991	0.043694312	0.01259707	0.013822986	0.023184369	0.019952648	0.500769524	0.094504096	0.093619288	0.352629957	0.230260789	-4.45E-04	0.00275876	0.87307093	491	80.51153857	25	9.49E-08	IDP dMRI TBSS ISOVF Posterior corona radiata R	Systolic blood pressure, automated reading	0.08020479	8.03E-54	nIDP	done	NA	NA
451	ukb-b-6503	BIG40_2077	IDP_dMRI_TBSS_ISOVF_Superior_corona_radiata_L	Systolic blood pressure, manual reading || id:ukb-b-6503	4	-0.239604272	0.362542522	0.528153149	0.353348409	0.339666345	0.903670671	0.159080634	0.162365809	0.218689193	0.178925518	0.815724541	0.022667904	0.0011425	0.204563127	0.153879008	0.038152674	0.044108333	0.47822724	492	3.954505639	2	0.13844906	IDP dMRI TBSS ISOVF Superior corona radiata L	Systolic blood pressure, manual reading	0.112211789	9.08E-10	nIDP	NA	NA	NA
452	BIG40_2077	ukb-b-6503	Systolic blood pressure, manual readingSystolic blood pressure, manual reading || id:ukb-b-6503	IDP_dMRI_TBSS_ISOVF_Superior_corona_radiata_L	23	0.051634824	-0.024395571	0.012535596	-0.058295212	-0.049253428	0.159356958	0.046901889	0.048731483	0.110113886	0.123568466	0.749128041	0.602965664	0.796994946	0.601824093	0.694035926	-0.002438426	0.00944057	0.798695964	492	59.56898357	21	1.48E-05	IDP dMRI TBSS ISOVF Superior corona radiata L	Systolic blood pressure, manual reading	0.112211789	9.08E-10	nIDP	done	NA	NA
453	ukb-b-7992	BIG40_2077	IDP_dMRI_TBSS_ISOVF_Superior_corona_radiata_L	Diastolic blood pressure, automated reading || id:ukb-b-7992	287	0.367973554	0.230521771	0.306563581	-0.001802797	0.041321353	0.138048578	0.063942098	0.047572751	0.236772178	0.188250453	0.008125108	3.12E-04	1.16E-10	0.993930229	0.826415591	-0.001125912	0.002375562	0.635893994	493	416.5215612	285	5.81E-07	IDP dMRI TBSS ISOVF Superior corona radiata L	Diastolic blood pressure, automated reading	0.100257856	1.41E-83	nIDP	NA	NA	NA
454	BIG40_2077	ukb-b-7992	Diastolic blood pressure, automated readingDiastolic blood pressure, automated reading || id:ukb-b-7992	IDP_dMRI_TBSS_ISOVF_Superior_corona_radiata_L	23	0.01485663	3.14E-04	0.043020559	-0.011187884	-0.011187884	0.077357147	0.014735406	0.024101751	0.018543685	0.018021492	0.849546099	0.983008826	0.074268489	0.552462032	0.541105006	0.001766209	0.004599731	0.704852972	493	165.5187372	21	1.88E-24	IDP dMRI TBSS ISOVF Superior corona radiata L	Diastolic blood pressure, automated reading	0.100257856	1.41E-83	nIDP	done	NA	NA
455	ukb-b-20175	BIG40_2077	IDP_dMRI_TBSS_ISOVF_Superior_corona_radiata_L	Systolic blood pressure, automated reading || id:ukb-b-20175	289	0.369273047	0.314625394	0.345108614	-0.10240029	-0.029104199	0.138346257	0.066046605	0.04763611	0.230925367	0.183022183	0.008036249	1.90E-06	4.33E-13	0.657784369	0.873764525	-4.44E-04	0.002384144	0.852509673	494	419.9121086	287	4.94E-07	IDP dMRI TBSS ISOVF Superior corona radiata L	Systolic blood pressure, automated reading	0.120615674	2.29E-120	nIDP	NA	NA	NA
456	BIG40_2077	ukb-b-20175	Systolic blood pressure, automated readingSystolic blood pressure, automated reading || id:ukb-b-20175	IDP_dMRI_TBSS_ISOVF_Superior_corona_radiata_L	23	0.035110737	0.009128324	0.021246714	0.024932954	0.021862696	0.07977708	0.015077919	0.024789112	0.029324286	0.02593456	0.664353543	0.544906555	0.391390362	0.404345341	0.408303548	-8.69E-04	0.004743662	0.856331915	494	175.1640275	21	2.58E-26	IDP dMRI TBSS ISOVF Superior corona radiata L	Systolic blood pressure, automated reading	0.120615674	2.29E-120	nIDP	done	NA	NA
457	ukb-b-7992	BIG40_2076	IDP_dMRI_TBSS_ISOVF_Superior_corona_radiata_R	Diastolic blood pressure, automated reading || id:ukb-b-7992	287	0.332640686	0.204543243	0.270064524	0.150127304	0.101694204	0.145234486	0.063880482	0.050048203	0.205846302	0.164203959	0.022730253	0.001364923	6.81E-08	0.466404337	0.536200972	-0.001147292	0.002499211	0.646539932	495	461.0207802	285	1.83E-10	IDP dMRI TBSS ISOVF Superior corona radiata R	Diastolic blood pressure, automated reading	0.086118234	4.71E-62	nIDP	NA	NA	NA
458	BIG40_2076	ukb-b-7992	Diastolic blood pressure, automated readingDiastolic blood pressure, automated reading || id:ukb-b-7992	IDP_dMRI_TBSS_ISOVF_Superior_corona_radiata_R	23	-0.010404762	-0.013980757	0.034718552	-0.01979719	-0.01979719	0.055869731	0.013854448	0.020455502	0.019866263	0.018468278	0.854049657	0.312918571	0.089645242	0.329831218	0.29535852	0.003053824	0.003515495	0.39484434	495	115.8812997	21	4.04E-15	IDP dMRI TBSS ISOVF Superior corona radiata R	Diastolic blood pressure, automated reading	0.086118234	4.71E-62	nIDP	done	NA	NA
459	ukb-b-20175	BIG40_2076	IDP_dMRI_TBSS_ISOVF_Superior_corona_radiata_R	Systolic blood pressure, automated reading || id:ukb-b-20175	289	0.314511068	0.286209856	0.35020277	0.561668092	0.33793435	0.147206119	0.065119805	0.050689568	0.229923875	0.180386382	0.033481474	1.11E-05	4.89E-12	0.01517295	0.062026986	6.55E-04	0.002536826	0.796351909	496	475.4232423	287	1.71E-11	IDP dMRI TBSS ISOVF Superior corona radiata R	Systolic blood pressure, automated reading	0.110036549	2.37E-100	nIDP	NA	NA	NA
460	BIG40_2076	ukb-b-20175	Systolic blood pressure, automated readingSystolic blood pressure, automated reading || id:ukb-b-20175	IDP_dMRI_TBSS_ISOVF_Superior_corona_radiata_R	23	-0.030093478	-0.013209685	0.019477615	-0.007918002	-0.01108308	0.068159602	0.014720137	0.024871907	0.023787569	0.019428657	0.663353022	0.369511526	0.433558364	0.742388842	0.574153112	0.003354766	0.004288754	0.44281433	496	171.6193415	21	1.25E-25	IDP dMRI TBSS ISOVF Superior corona radiata R	Systolic blood pressure, automated reading	0.110036549	2.37E-100	nIDP	done	NA	NA
461	ukb-b-20175	BIG40_2093	IDP_dMRI_TBSS_ISOVF_Superior_longitudinal_fasciculus_L	Systolic blood pressure, automated reading || id:ukb-b-20175	289	0.238562107	0.228665982	0.264125377	0.129518475	0.220678653	0.135105895	0.064633393	0.04652011	0.195952156	0.156110233	0.078502427	4.03E-04	1.37E-08	0.509160005	0.158557036	4.69E-04	0.002328294	0.840389488	497	400.4542734	287	1.06E-05	IDP dMRI TBSS ISOVF Superior longitudinal fasciculus L	Systolic blood pressure, automated reading	0.087481289	4.36E-64	nIDP	NA	NA	NA
462	BIG40_2093	ukb-b-20175	Systolic blood pressure, automated readingSystolic blood pressure, automated reading || id:ukb-b-20175	IDP_dMRI_TBSS_ISOVF_Superior_longitudinal_fasciculus_L	27	-0.010388247	-0.011500152	-0.017683573	-0.032269458	-0.025032741	0.036650143	0.012885468	0.012903328	0.029976239	0.025156976	0.779170876	0.372130322	0.170541464	0.291590968	0.328877477	-5.64E-04	0.002643646	0.832865205	497	71.61508088	25	2.21E-06	IDP dMRI TBSS ISOVF Superior longitudinal fasciculus L	Systolic blood pressure, automated reading	0.087481289	4.36E-64	nIDP	done	NA	NA
463	ukb-b-7992	BIG40_2092	IDP_dMRI_TBSS_ISOVF_Superior_longitudinal_fasciculus_R	Diastolic blood pressure, automated reading || id:ukb-b-7992	287	0.201089671	0.233782001	0.241903726	-0.09794554	0.32463362	0.138746377	0.065061088	0.047802529	0.222080022	0.210717475	0.148344113	3.27E-04	4.18E-07	0.659519311	0.124517199	7.48E-04	0.002387565	0.754194929	498	420.7418961	285	2.87E-07	IDP dMRI TBSS ISOVF Superior longitudinal fasciculus R	Diastolic blood pressure, automated reading	0.085407564	2.70E-61	nIDP	NA	NA	NA
464	BIG40_2092	ukb-b-7992	Diastolic blood pressure, automated readingDiastolic blood pressure, automated reading || id:ukb-b-7992	IDP_dMRI_TBSS_ISOVF_Superior_longitudinal_fasciculus_R	37	-0.010302133	-0.004241077	0.008599525	-0.004060489	-0.007125264	0.054251071	0.009890937	0.016121373	0.015334115	0.013129499	0.85048667	0.668080339	0.593740192	0.792673078	0.590686637	0.00129821	0.003553519	0.717063095	498	240.952729	35	1.39E-32	IDP dMRI TBSS ISOVF Superior longitudinal fasciculus R	Diastolic blood pressure, automated reading	0.085407564	2.70E-61	nIDP	done	NA	NA
465	ukb-b-20175	BIG40_2092	IDP_dMRI_TBSS_ISOVF_Superior_longitudinal_fasciculus_R	Systolic blood pressure, automated reading || id:ukb-b-20175	289	0.261778643	0.30089923	0.306727987	0.186581653	0.285090465	0.139387899	0.062451648	0.048001097	0.208031385	0.175544612	0.061386953	1.45E-06	1.66E-10	0.370525731	0.105462425	8.25E-04	0.002402087	0.731430686	499	426.2458082	287	1.71E-07	IDP dMRI TBSS ISOVF Superior longitudinal fasciculus R	Systolic blood pressure, automated reading	0.098019114	3.09E-80	nIDP	NA	NA	NA
466	BIG40_2092	ukb-b-20175	Systolic blood pressure, automated readingSystolic blood pressure, automated reading || id:ukb-b-20175	IDP_dMRI_TBSS_ISOVF_Superior_longitudinal_fasciculus_R	37	-0.024311302	-0.01154896	6.60E-04	-0.011785505	-0.010518861	0.04329049	0.0104322	0.012906122	0.021879813	0.016073262	0.577977213	0.268272602	0.959244797	0.593445557	0.516992844	0.001715029	0.002835559	0.549193884	499	152.6758956	35	1.21E-16	IDP dMRI TBSS ISOVF Superior longitudinal fasciculus R	Systolic blood pressure, automated reading	0.098019114	3.09E-80	nIDP	done	NA	NA
467	ukb-b-20175	BIG40_1673	IDP_dMRI_TBSS_L1_Anterior_corona_radiata_L	Systolic blood pressure, automated reading || id:ukb-b-20175	289	0.364386467	0.286829528	0.211474103	0.395993787	0.433935854	0.144215825	0.06420928	0.049764185	0.211163189	0.193335108	0.012052393	7.93E-06	2.14E-05	0.061763514	0.025561092	-0.002807435	0.002485298	0.259580833	500	456.3188248	287	7.42E-10	IDP dMRI TBSS L1 Anterior corona radiata L	Systolic blood pressure, automated reading	0.086420302	4.51E-54	nIDP	NA	NA	NA
468	BIG40_1673	ukb-b-20175	Systolic blood pressure, automated readingSystolic blood pressure, automated reading || id:ukb-b-20175	IDP_dMRI_TBSS_L1_Anterior_corona_radiata_L	4	0.011423756	0.02863775	0.03286293	0.025346728	0.025974901	0.079797842	0.017690028	0.022127119	0.02613507	0.01933223	0.899286212	0.105476518	0.137494057	0.403664029	0.27166469	0.00181114	0.006356619	0.802498238	500	6.819936631	2	0.033042247	IDP dMRI TBSS L1 Anterior corona radiata L	Systolic blood pressure, automated reading	0.086420302	4.51E-54	nIDP	done	NA	NA
469	ukb-b-20175	BIG40_1667	IDP_dMRI_TBSS_L1_Anterior_limb_of_internal_capsule_L	Systolic blood pressure, automated reading || id:ukb-b-20175	289	0.188359592	0.202862465	0.207059773	0.115188835	0.131586249	0.138231524	0.063878768	0.047594489	0.20981271	0.179888441	0.174064747	0.00149454	1.36E-05	0.583425417	0.465075843	3.43E-04	0.00238215	0.885502898	501	419.2110342	287	5.54E-07	IDP dMRI TBSS L1 Anterior limb of internal capsule L	Systolic blood pressure, automated reading	0.082371806	4.58E-49	nIDP	NA	NA	NA
470	BIG40_1667	ukb-b-20175	Systolic blood pressure, automated readingSystolic blood pressure, automated reading || id:ukb-b-20175	IDP_dMRI_TBSS_L1_Anterior_limb_of_internal_capsule_L	3	-0.020496936	-0.010491091	-0.01265118	-0.014906405	-0.011201912	0.288646514	0.029163899	0.052983906	0.051489315	0.039397728	0.954869061	0.719050051	0.811280812	0.79944826	0.802893329	5.55E-04	0.019711184	0.982086884	501	14.45385057	1	1.44E-04	IDP dMRI TBSS L1 Anterior limb of internal capsule L	Systolic blood pressure, automated reading	0.082371806	4.58E-49	nIDP	done	NA	NA
471	ukb-b-6503	BIG40_1683	IDP_dMRI_TBSS_L1_External_capsule_L	Systolic blood pressure, manual reading || id:ukb-b-6503	4	-0.610823187	0.373154735	0.392320275	0.350580363	0.350580363	0.878012544	0.157906972	0.174255285	0.232871156	0.200309561	0.55859166	0.018121301	0.024359515	0.229275154	0.178390714	0.049849463	0.042855588	0.364764757	502	3.733050751	2	0.154660115	IDP dMRI TBSS L1 External capsule L	Systolic blood pressure, manual reading	0.11848473	2.95E-10	nIDP	NA	NA	NA
472	BIG40_1683	ukb-b-6503	Systolic blood pressure, manual readingSystolic blood pressure, manual reading || id:ukb-b-6503	IDP_dMRI_TBSS_L1_External_capsule_L	5	0.283056948	-0.037959935	-0.086604877	-0.026435547	-0.041958958	0.334600258	0.068554418	0.069873399	0.099122396	0.085155852	0.459714719	0.579770656	0.215177343	0.802887631	0.64802477	-0.029732624	0.026357448	0.341363934	502	6.0538322	3	0.109020343	IDP dMRI TBSS L1 External capsule L	Systolic blood pressure, manual reading	0.11848473	2.95E-10	nIDP	done	NA	NA
473	ukb-b-18240	BIG40_1683	IDP_dMRI_TBSS_L1_External_capsule_L	Diastolic blood pressure, manual reading || id:ukb-b-18240	9	0.123456296	0.284829004	0.36420407	0.267206347	0.260723949	0.306750079	0.124837208	0.101627252	0.195771768	0.182280971	0.69934838	0.022512763	3.39E-04	0.20943652	0.190492659	0.012758747	0.015301037	0.431896584	503	10.19568331	7	0.177752834	IDP dMRI TBSS L1 External capsule L	Diastolic blood pressure, manual reading	0.110979137	3.64E-09	nIDP	NA	NA	NA
474	BIG40_1683	ukb-b-18240	Diastolic blood pressure, manual readingDiastolic blood pressure, manual reading || id:ukb-b-18240	IDP_dMRI_TBSS_L1_External_capsule_L	5	0.013083699	-0.125521541	-0.042760593	-0.136042938	-0.139339854	0.412689335	0.06314875	0.072441529	0.086159759	0.07681983	0.976699791	0.046843527	0.555004726	0.189489437	0.143901356	-0.004491565	0.032508083	0.898860678	503	9.206247507	3	0.026670752	IDP dMRI TBSS L1 External capsule L	Diastolic blood pressure, manual reading	0.110979137	3.64E-09	nIDP	done	NA	NA
475	ukb-b-7992	BIG40_1683	IDP_dMRI_TBSS_L1_External_capsule_L	Diastolic blood pressure, automated reading || id:ukb-b-7992	287	0.420539455	0.192758003	0.230209189	0.024764911	0.024764911	0.154900823	0.068773998	0.053519255	0.278839378	0.283435605	0.007034148	0.005066509	1.70E-05	0.929291689	0.930435355	-0.003489578	0.002665555	0.191542252	504	524.4545867	285	2.18E-16	IDP dMRI TBSS L1 External capsule L	Diastolic blood pressure, automated reading	0.09683801	5.25E-78	nIDP	NA	NA	NA
476	BIG40_1683	ukb-b-7992	Diastolic blood pressure, automated readingDiastolic blood pressure, automated reading || id:ukb-b-7992	IDP_dMRI_TBSS_L1_External_capsule_L	5	-0.318455593	-0.017359815	0.009302276	-0.027307856	-0.033140328	0.124540119	0.02104527	0.040138182	0.035227144	0.024168719	0.083428138	0.409439932	0.816727303	0.481501832	0.24220504	0.026363308	0.009811678	0.074608211	504	9.455759412	3	0.023806693	IDP dMRI TBSS L1 External capsule L	Diastolic blood pressure, automated reading	0.09683801	5.25E-78	nIDP	done	NA	NA
477	ukb-b-20175	BIG40_1683	IDP_dMRI_TBSS_L1_External_capsule_L	Systolic blood pressure, automated reading || id:ukb-b-20175	289	0.532514491	0.314363662	0.293069126	0.331919771	0.374547152	0.156964754	0.064734017	0.054291417	0.255528703	0.224634314	7.90E-04	1.20E-06	6.74E-08	0.194999049	0.096529035	-0.004396168	0.002705008	0.105218396	505	540.5725614	287	9.22E-18	IDP dMRI TBSS L1 External capsule L	Systolic blood pressure, automated reading	0.11583317	5.25E-111	nIDP	NA	NA	NA
478	BIG40_1683	ukb-b-20175	Systolic blood pressure, automated readingSystolic blood pressure, automated reading || id:ukb-b-20175	IDP_dMRI_TBSS_L1_External_capsule_L	5	-0.172411769	-0.040734954	-0.060275186	-0.02217032	-0.010736788	0.155836227	0.025284764	0.029558018	0.048743883	0.044652303	0.349315147	0.107169383	0.04142847	0.672820866	0.821799911	0.009020158	0.012277866	0.515758515	505	14.73511094	3	0.002057594	IDP dMRI TBSS L1 External capsule L	Systolic blood pressure, automated reading	0.11583317	5.25E-111	nIDP	done	NA	NA
479	ukb-b-7992	BIG40_1682	IDP_dMRI_TBSS_L1_External_capsule_R	Diastolic blood pressure, automated reading || id:ukb-b-7992	287	0.432484958	0.23922257	0.261238486	0.158176573	0.259096088	0.157833711	0.068190453	0.05449722	0.251645903	0.245465721	0.006529089	4.51E-04	1.64E-06	0.530133547	0.292074464	-0.003139707	0.002716036	0.24865387	506	544.5190077	285	1.86E-18	IDP dMRI TBSS L1 External capsule R	Diastolic blood pressure, automated reading	0.092734255	1.39E-71	nIDP	NA	NA	NA
480	BIG40_1682	ukb-b-7992	Diastolic blood pressure, automated readingDiastolic blood pressure, automated reading || id:ukb-b-7992	IDP_dMRI_TBSS_L1_External_capsule_R	8	-0.008120262	-0.013792419	0.015946269	-0.040810128	-0.025878674	0.14501172	0.020408549	0.034427183	0.032620304	0.031106721	0.957162126	0.499157617	0.643229375	0.251101759	0.432907834	0.001925465	0.011215786	0.869337185	506	60.41562355	6	3.71E-11	IDP dMRI TBSS L1 External capsule R	Diastolic blood pressure, automated reading	0.092734255	1.39E-71	nIDP	done	NA	NA
481	ukb-b-20175	BIG40_1682	IDP_dMRI_TBSS_L1_External_capsule_R	Systolic blood pressure, automated reading || id:ukb-b-20175	289	0.567144477	0.296042033	0.323656833	0.279828236	0.258211125	0.15425341	0.064681531	0.053370763	0.218795762	0.180642104	2.82E-04	4.72E-06	1.33E-09	0.201945186	0.15397103	-0.004470388	0.002658286	0.093718503	507	522.0560304	287	7.01E-16	IDP dMRI TBSS L1 External capsule R	Systolic blood pressure, automated reading	0.115484472	3.18E-110	nIDP	NA	NA	NA
482	BIG40_1682	ukb-b-20175	Systolic blood pressure, automated readingSystolic blood pressure, automated reading || id:ukb-b-20175	IDP_dMRI_TBSS_L1_External_capsule_R	8	-0.030852725	-0.034953935	-0.040688685	-0.036202125	-0.036202125	0.085001735	0.018402296	0.020155362	0.028510616	0.034890024	0.72907444	0.057507529	0.04351297	0.244744186	0.333960944	-7.87E-04	0.00657479	0.90863012	507	20.66179891	6	0.002109676	IDP dMRI TBSS L1 External capsule R	Systolic blood pressure, automated reading	0.115484472	3.18E-110	nIDP	done	NA	NA
483	ukb-b-10787	BIG40_1658	IDP_dMRI_TBSS_L1_Medial_lemniscus_R	Standing height || id:ukb-b-10787	731	0.248606173	0.25088873	0.201382361	0.314437293	0.276954629	0.055226387	0.040362338	0.028142339	0.108700134	0.066427376	7.85E-06	5.10E-10	8.32E-13	0.003933093	3.42E-05	-9.69E-04	9.75E-04	0.320644462	508	935.8568764	729	2.97E-07	IDP dMRI TBSS L1 Medial lemniscus R	Standing height	0.131882216	9.86E-155	IDP	NA	NA	NA
484	BIG40_1658	ukb-b-10787	Standing heightStanding height || id:ukb-b-10787	IDP_dMRI_TBSS_L1_Medial_lemniscus_R	21	0.004764819	0.021214451	0.056378339	0.028780684	0.027230385	0.095197043	0.011194452	0.029157643	0.018360872	0.017141051	0.960603251	0.058080992	0.053166035	0.132683927	0.127833305	0.003318533	0.005816066	0.574970809	508	481.2461186	19	4.78E-90	IDP dMRI TBSS L1 Medial lemniscus R	Standing height	0.131882216	9.86E-155	IDP	done	NA	NA
485	ieu-a-89	BIG40_1658	IDP_dMRI_TBSS_L1_Medial_lemniscus_R	Height || id:ieu-a-89	386	0.226712705	0.148785556	0.129649435	0.165074704	0.188523134	0.055939555	0.031221237	0.02182049	0.096027395	0.061076353	6.13E-05	1.88E-06	2.82E-09	0.086411332	0.00217054	-0.003071565	0.001630938	0.060413691	509	470.8545125	384	0.001597005	IDP dMRI TBSS L1 Medial lemniscus R	Height	0.128309977	7.90E-146	IDP	NA	NA	NA
486	BIG40_1658	ieu-a-89	HeightHeight || id:ieu-a-89	IDP_dMRI_TBSS_L1_Medial_lemniscus_R	13	-0.232482375	0.005208961	0.121768697	-0.011513295	-0.007363203	0.239189196	0.026391541	0.063795506	0.032146622	0.028316606	0.351958457	0.843536158	0.056296322	0.726452537	0.799247575	0.021746624	0.014205808	0.15404964	509	143.1583706	11	3.71E-25	IDP dMRI TBSS L1 Medial lemniscus R	Height	0.128309977	7.90E-146	IDP	done	NA	NA
487	ukb-b-7859	BIG40_1651	IDP_dMRI_TBSS_L1_Pontine_crossing_tract	Impedance of arm (right) || id:ukb-b-7859	479	0.19960652	0.193279087	0.175947352	0.055846044	0.283129323	0.121114728	0.068711939	0.045720918	0.246252415	0.156844808	0.099995144	0.004909853	1.19E-04	0.820688859	0.071679409	-3.25E-04	0.001539884	0.832986083	510	595.2854322	477	1.76E-04	IDP dMRI TBSS L1 Pontine crossing tract	Impedance of arm (right)	0.082904967	5.23E-61	nIDP	NA	NA	NA
488	BIG40_1651	ukb-b-7859	Impedance of arm (right)Impedance of arm (right) || id:ukb-b-7859	IDP_dMRI_TBSS_L1_Pontine_crossing_tract	33	0.01318519	0.01249608	0.017854859	0.024736255	0.027966793	0.030534656	0.008624693	0.008629492	0.021887092	0.023795227	0.668867607	0.147373218	0.03854131	0.266802569	0.248541455	3.09E-04	0.001936753	0.874194664	510	93.24565363	31	3.78E-08	IDP dMRI TBSS L1 Pontine crossing tract	Impedance of arm (right)	0.082904967	5.23E-61	nIDP	done	NA	NA
489	ukb-b-19379	BIG40_1651	IDP_dMRI_TBSS_L1_Pontine_crossing_tract	Impedance of arm (left) || id:ukb-b-19379	465	0.212712581	0.182861241	0.152822926	0.16379292	0.28833988	0.120540504	0.065667353	0.0452192	0.252675238	0.167273014	0.078280788	0.00535839	7.26E-04	0.517153652	0.08541583	-8.31E-04	0.001550166	0.592179009	511	566.0631203	463	7.23E-04	IDP dMRI TBSS L1 Pontine crossing tract	Impedance of arm (left)	0.082408758	2.66E-60	nIDP	NA	NA	NA
490	BIG40_1651	ukb-b-19379	Impedance of arm (left)Impedance of arm (left) || id:ukb-b-19379	IDP_dMRI_TBSS_L1_Pontine_crossing_tract	33	0.02743625	0.012482714	0.020234625	0.007674634	0.011575384	0.031516552	0.008024218	0.00891149	0.020384556	0.017946596	0.390699802	0.119796112	0.023169872	0.709035649	0.523530986	-4.77E-04	0.001999047	0.813032639	511	98.63422749	31	5.65E-09	IDP dMRI TBSS L1 Pontine crossing tract	Impedance of arm (left)	0.082408758	2.66E-60	nIDP	done	NA	NA
491	ukb-b-18096	BIG40_1651	IDP_dMRI_TBSS_L1_Pontine_crossing_tract	Leg fat mass (right) || id:ukb-b-18096	420	-0.092815326	-0.176585911	-0.196534746	-0.129991186	-0.164264309	0.121898599	0.068851199	0.044851859	0.217140255	0.131327868	0.446839051	0.010325104	1.18E-05	0.549729268	0.211707083	-0.001543086	0.001686272	0.360673266	512	526.7813922	418	2.32E-04	IDP dMRI TBSS L1 Pontine crossing tract	Leg fat mass (right)	-0.081361969	8.07E-59	nIDP	NA	NA	NA
492	BIG40_1651	ukb-b-18096	Leg fat mass (right)Leg fat mass (right) || id:ukb-b-18096	IDP_dMRI_TBSS_L1_Pontine_crossing_tract	33	-0.05102686	-0.025230783	-0.008602335	-0.038292731	-0.036729315	0.035156967	0.009102693	0.010182703	0.018316289	0.018530677	0.156713752	0.005574846	0.398223219	0.044588976	0.056113405	0.002809102	0.002229943	0.217172569	512	95.07485797	31	1.99E-08	IDP dMRI TBSS L1 Pontine crossing tract	Leg fat mass (right)	-0.081361969	8.07E-59	nIDP	done	NA	NA
493	ukb-b-6704	BIG40_1651	IDP_dMRI_TBSS_L1_Pontine_crossing_tract	Arm fat mass (right) || id:ukb-b-6704	448	-0.078079518	-0.151520443	-0.142431737	-0.202733015	-0.150726543	0.093010981	0.054186599	0.035151516	0.179630441	0.099114356	0.401657831	0.005169595	5.08E-05	0.259667032	0.129033701	-0.001179599	0.001578348	0.455238289	513	563.2822688	446	1.31E-04	IDP dMRI TBSS L1 Pontine crossing tract	Arm fat mass (right)	-0.08072458	3.03E-55	nIDP	NA	NA	NA
494	BIG40_1651	ukb-b-6704	Arm fat mass (right)Arm fat mass (right) || id:ukb-b-6704	IDP_dMRI_TBSS_L1_Pontine_crossing_tract	33	-0.059215156	-0.016951296	-0.009357399	-0.049619408	-0.048642967	0.040041271	0.01154423	0.011616259	0.025337284	0.023376787	0.149269999	0.142001496	0.420506228	0.058953668	0.045537446	0.003301363	0.002539793	0.203233334	513	82.0025124	31	1.72E-06	IDP dMRI TBSS L1 Pontine crossing tract	Arm fat mass (right)	-0.08072458	3.03E-55	nIDP	done	NA	NA
495	ukb-b-20124	BIG40_1651	IDP_dMRI_TBSS_L1_Pontine_crossing_tract	Heel bone mineral density (BMD) T-score, automated || id:ukb-b-20124	374	-0.138167905	-0.163171251	-0.138109398	-0.265344875	-0.253318258	0.05023546	0.037456771	0.026407983	0.112504726	0.081193891	0.006242959	1.32E-05	1.70E-07	0.018863041	0.001949804	2.09E-06	0.001525725	0.998907788	514	648.1369121	372	2.98E-17	IDP dMRI TBSS L1 Pontine crossing tract	Heel bone mineral density (BMD) T-score, automated	-0.083708849	1.17E-34	nIDP	NA	NA	NA
496	BIG40_1651	ukb-b-20124	Heel bone mineral density (BMD) T-score, automatedHeel bone mineral density (BMD) T-score, automated || id:ukb-b-20124	IDP_dMRI_TBSS_L1_Pontine_crossing_tract	33	-0.007747953	-0.038477952	-0.102064425	-0.035196407	-0.035196407	0.185080709	0.017029415	0.05248639	0.029495594	0.030478568	0.966876732	0.023852345	0.051824537	0.241533259	0.256726532	-0.006245059	0.011740021	0.598555248	514	1036.492405	31	5.98E-198	IDP dMRI TBSS L1 Pontine crossing tract	Heel bone mineral density (BMD) T-score, automated	-0.083708849	1.17E-34	nIDP	done	NA	NA
497	ukb-b-5447	BIG40_1651	IDP_dMRI_TBSS_L1_Pontine_crossing_tract	Heel broadband ultrasound attenuation (left) || id:ukb-b-5447	194	-0.151579654	-0.13723325	-0.119903871	-0.149780232	-0.173519353	0.064003603	0.044821198	0.031831598	0.119710445	0.093094482	0.018863432	0.002200152	1.65E-04	0.212380524	0.063853657	0.001350767	0.002366489	0.568809685	515	367.4507751	192	4.00E-13	IDP dMRI TBSS L1 Pontine crossing tract	Heel broadband ultrasound attenuation (left)	-0.080029543	7.68E-41	nIDP	NA	NA	NA
498	BIG40_1651	ukb-b-5447	Heel broadband ultrasound attenuation (left)Heel broadband ultrasound attenuation (left) || id:ukb-b-5447	IDP_dMRI_TBSS_L1_Pontine_crossing_tract	33	-0.001366102	-0.030278977	-0.072646622	-0.025811878	-0.025811878	0.172615189	0.019922707	0.048889426	0.035321337	0.033317313	0.993736202	0.128555624	0.137295706	0.470234978	0.444187157	-0.004719326	0.01094802	0.66940272	515	508.8182831	31	7.80E-88	IDP dMRI TBSS L1 Pontine crossing tract	Heel broadband ultrasound attenuation (left)	-0.080029543	7.68E-41	nIDP	done	NA	NA
499	ukb-b-845	BIG40_1651	IDP_dMRI_TBSS_L1_Pontine_crossing_tract	Heel quantitative ultrasound index (QUI), direct entry (left) || id:ukb-b-845	220	-0.204738184	-0.160547757	-0.120900835	-0.142086619	-0.173681039	0.059342895	0.039220928	0.029368954	0.109896751	0.092126355	6.73E-04	4.25E-05	3.84E-05	0.197404438	0.060720345	0.003542861	0.002181731	0.105847332	516	402.9847914	218	3.62E-13	IDP dMRI TBSS L1 Pontine crossing tract	Heel quantitative ultrasound index (QUI), direct entry (left)	-0.084468408	4.61E-22	nIDP	NA	NA	NA
500	BIG40_1651	ukb-b-845	Heel quantitative ultrasound index (QUI), direct entry (left)Heel quantitative ultrasound index (QUI), direct entry (left) || id:ukb-b-845	IDP_dMRI_TBSS_L1_Pontine_crossing_tract	33	-0.019754679	-0.015093549	-0.101999996	-0.001854667	-0.001854667	0.191633371	0.020439044	0.054276413	0.03340772	0.030709126	0.918558869	0.460231025	0.060207735	0.956072468	0.952216935	-0.005445061	0.012153996	0.657264447	516	607.2519627	31	4.24E-108	IDP dMRI TBSS L1 Pontine crossing tract	Heel quantitative ultrasound index (QUI), direct entry (left)	-0.084468408	4.61E-22	nIDP	done	NA	NA
501	ukb-b-6027	BIG40_1651	IDP_dMRI_TBSS_L1_Pontine_crossing_tract	Heel broadband ultrasound attenuation (right) || id:ukb-b-6027	197	-0.096457903	-0.166285577	-0.143551605	-0.171798338	-0.171798338	0.071055836	0.043929966	0.034789061	0.100919328	0.10435395	0.176193103	1.54E-04	3.69E-05	0.090278303	0.10130366	-0.001925535	0.002532388	0.44795585	517	421.1704681	195	1.07E-18	IDP dMRI TBSS L1 Pontine crossing tract	Heel broadband ultrasound attenuation (right)	-0.08368074	8.81E-45	nIDP	NA	NA	NA
502	BIG40_1651	ukb-b-6027	Heel broadband ultrasound attenuation (right)Heel broadband ultrasound attenuation (right) || id:ukb-b-6027	IDP_dMRI_TBSS_L1_Pontine_crossing_tract	33	0.036080232	-0.020989672	-0.072115206	-0.013028631	-0.013028631	0.171664478	0.019147839	0.048781856	0.034281567	0.032928413	0.834903467	0.272995573	0.139322081	0.706420883	0.694977607	-0.007162262	0.01088663	0.51546155	517	508.4849953	31	9.13E-88	IDP dMRI TBSS L1 Pontine crossing tract	Heel broadband ultrasound attenuation (right)	-0.08368074	8.81E-45	nIDP	done	NA	NA
503	ukb-b-5463	BIG40_1651	IDP_dMRI_TBSS_L1_Pontine_crossing_tract	Heel quantitative ultrasound index (QUI), direct entry (right) || id:ukb-b-5463	227	-0.124094274	-0.149759176	-0.136848554	-0.117617702	-0.127591943	0.063442459	0.040377447	0.030901078	0.097425311	0.07436549	0.051701175	2.08E-04	9.48E-06	0.22859394	0.087579843	-5.24E-04	0.002277036	0.818038149	518	448.0769612	225	6.13E-17	IDP dMRI TBSS L1 Pontine crossing tract	Heel quantitative ultrasound index (QUI), direct entry (right)	-0.090454408	4.40E-25	nIDP	NA	NA	NA
504	BIG40_1651	ukb-b-5463	Heel quantitative ultrasound index (QUI), direct entry (right)Heel quantitative ultrasound index (QUI), direct entry (right) || id:ukb-b-5463	IDP_dMRI_TBSS_L1_Pontine_crossing_tract	33	0.017640319	-0.02491942	-0.099044385	-0.003217448	-0.007334533	0.192990048	0.020011978	0.054797584	0.032286579	0.030140669	0.927758629	0.213048971	0.070690748	0.921241662	0.809292624	-0.007723826	0.0122387	0.532602052	518	620.9065083	31	6.33E-111	IDP dMRI TBSS L1 Pontine crossing tract	Heel quantitative ultrasound index (QUI), direct entry (right)	-0.090454408	4.40E-25	nIDP	done	NA	NA
505	ukb-b-20175	BIG40_1677	IDP_dMRI_TBSS_L1_Posterior_corona_radiata_L	Systolic blood pressure, automated reading || id:ukb-b-20175	289	0.24003871	0.197825663	0.129792765	0.476253821	0.425834946	0.149879248	0.065312165	0.051658181	0.234573959	0.224881354	0.110355809	0.002454254	0.011986868	0.043245564	0.05928048	-0.002024071	0.002582878	0.433892173	519	492.8396417	287	4.54E-13	IDP dMRI TBSS L1 Posterior corona radiata L	Systolic blood pressure, automated reading	0.081577227	1.50E-47	nIDP	NA	NA	NA
506	BIG40_1677	ukb-b-20175	Systolic blood pressure, automated readingSystolic blood pressure, automated reading || id:ukb-b-20175	IDP_dMRI_TBSS_L1_Posterior_corona_radiata_L	9	0.18191188	0.024770673	-0.020870942	0.034401819	0.03182246	0.099091891	0.016192365	0.028593378	0.019497416	0.016465877	0.109016003	0.126072472	0.465437721	0.115663784	0.089357134	-0.01584645	0.007514843	0.072929719	519	31.66255127	7	4.69E-05	IDP dMRI TBSS L1 Posterior corona radiata L	Systolic blood pressure, automated reading	0.081577227	1.50E-47	nIDP	done	NA	NA
507	ukb-b-4509	BIG40_1676	IDP_dMRI_TBSS_L1_Posterior_corona_radiata_R	Age of stopping smoking || id:ukb-b-4509	4	0.202071214	-0.113192664	-0.059930776	-0.143491532	-0.138662729	0.349526524	0.16994171	0.142251251	0.231483708	0.22853521	0.621599013	0.505367904	0.673534367	0.579235606	0.58685769	-0.015786025	0.019236514	0.498106069	520	1.611670011	2	0.446714761	IDP dMRI TBSS L1 Posterior corona radiata R	Age of stopping smoking	0.080783605	3.04E-12	nIDP	NA	NA	NA
508	BIG40_1676	ukb-b-4509	Age of stopping smokingAge of stopping smoking || id:ukb-b-4509	IDP_dMRI_TBSS_L1_Posterior_corona_radiata_R	5	-0.09225615	-0.05392382	-0.065928936	-0.047647327	-0.054719079	0.200208499	0.054209816	0.046374969	0.069809312	0.063121955	0.67629293	0.319870385	0.155128123	0.53237874	0.434914633	0.002333682	0.017264111	0.901033205	520	0.740281515	3	0.863690877	IDP dMRI TBSS L1 Posterior corona radiata R	Age of stopping smoking	0.080783605	3.04E-12	nIDP	done	NA	NA
509	ukb-b-20175	BIG40_1676	IDP_dMRI_TBSS_L1_Posterior_corona_radiata_R	Systolic blood pressure, automated reading || id:ukb-b-20175	289	0.230258154	0.212881277	0.10991022	0.470828011	0.39924209	0.143721528	0.065744664	0.049551764	0.219457821	0.171733244	0.110230602	0.001203704	0.026548767	0.032755756	0.020778865	-0.002209543	0.002476764	0.373082038	521	453.179239	287	1.35E-09	IDP dMRI TBSS L1 Posterior corona radiata R	Systolic blood pressure, automated reading	0.08155703	2.30E-55	nIDP	NA	NA	NA
510	BIG40_1676	ukb-b-20175	Systolic blood pressure, automated readingSystolic blood pressure, automated reading || id:ukb-b-20175	IDP_dMRI_TBSS_L1_Posterior_corona_radiata_R	5	-0.06338568	0.014152767	-0.028443032	0.028380655	0.031224796	0.251016252	0.020797253	0.05059524	0.032980503	0.021758865	0.816954981	0.496180728	0.574001462	0.438020614	0.224601063	0.003097448	0.021644172	0.895276636	521	50.06694064	3	7.73E-11	IDP dMRI TBSS L1 Posterior corona radiata R	Systolic blood pressure, automated reading	0.08155703	2.30E-55	nIDP	done	NA	NA
511	ukb-b-18096	BIG40_1662	IDP_dMRI_TBSS_L1_Superior_cerebellar_peduncle_R	Leg fat mass (right) || id:ukb-b-18096	420	-0.134871875	-0.024714562	-0.084696625	-0.07284385	-0.006931783	0.124338925	0.074418293	0.045713825	0.207820495	0.115875917	0.27867462	0.739811248	0.063917145	0.726129649	0.952326926	7.46E-04	0.00172002	0.664517243	522	548.0675521	418	1.86E-05	IDP dMRI TBSS L1 Superior cerebellar peduncle R	Leg fat mass (right)	-0.113284054	1.79E-09	nIDP	NA	NA	NA
512	BIG40_1662	ukb-b-18096	Leg fat mass (right)Leg fat mass (right) || id:ukb-b-18096	IDP_dMRI_TBSS_L1_Superior_cerebellar_peduncle_R	26	0.03859602	-0.003027853	-0.013397511	-0.007663147	-0.004507683	0.043234542	0.010743104	0.012252854	0.022132505	0.019779877	0.380875226	0.778065035	0.274209608	0.732059865	0.821583511	-0.003382275	0.002699798	0.222352403	522	84.78252229	24	1.03E-08	IDP dMRI TBSS L1 Superior cerebellar peduncle R	Leg fat mass (right)	-0.113284054	1.79E-09	nIDP	done	NA	NA
513	ukb-b-6704	BIG40_1662	IDP_dMRI_TBSS_L1_Superior_cerebellar_peduncle_R	Arm fat mass (right) || id:ukb-b-6704	448	-0.00691726	-0.054410818	-0.115023275	-0.127197331	-0.023041721	0.086108351	0.054461149	0.032589154	0.166890743	0.095172879	0.936009204	0.317757951	4.16E-04	0.446366898	0.808810723	-0.001981612	0.001461209	0.175739077	523	482.762233	446	0.11108386	IDP dMRI TBSS L1 Superior cerebellar peduncle R	Arm fat mass (right)	-0.113658344	1.59E-09	nIDP	NA	NA	NA
514	BIG40_1662	ukb-b-6704	Arm fat mass (right)Arm fat mass (right) || id:ukb-b-6704	IDP_dMRI_TBSS_L1_Superior_cerebellar_peduncle_R	26	0.061818465	-0.005258101	-0.022686088	-0.004693036	1.98E-04	0.054425822	0.013194962	0.015737283	0.026558249	0.021186147	0.267243425	0.690266778	0.149429228	0.861162075	0.992603256	-0.005497208	0.003398657	0.118847403	523	89.34137266	24	1.85E-09	IDP dMRI TBSS L1 Superior cerebellar peduncle R	Arm fat mass (right)	-0.113658344	1.59E-09	nIDP	done	NA	NA
515	ukb-b-20175	BIG40_1675	IDP_dMRI_TBSS_L1_Superior_corona_radiata_L	Systolic blood pressure, automated reading || id:ukb-b-20175	289	0.113976911	0.155224968	0.109408113	0.045064674	0.109939428	0.13797871	0.063659566	0.047505801	0.198520055	0.174974041	0.40946354	0.014754054	0.021276174	0.820582355	0.530293256	-8.39E-05	0.002377798	0.971883465	524	417.6788354	287	7.13E-07	IDP dMRI TBSS L1 Superior corona radiata L	Systolic blood pressure, automated reading	0.083726822	1.37E-50	nIDP	NA	NA	NA
516	BIG40_1675	ukb-b-20175	Systolic blood pressure, automated readingSystolic blood pressure, automated reading || id:ukb-b-20175	IDP_dMRI_TBSS_L1_Superior_corona_radiata_L	8	-0.125875378	-0.009102327	-0.005746123	-0.010051665	-0.010831128	0.121908754	0.018838863	0.029907813	0.025057676	0.025002259	0.341632106	0.628976798	0.84764209	0.700279159	0.67790057	0.008409473	0.008274481	0.348696164	524	33.52617787	6	8.30E-06	IDP dMRI TBSS L1 Superior corona radiata L	Systolic blood pressure, automated reading	0.083726822	1.37E-50	nIDP	done	NA	NA
517	ukb-b-20175	BIG40_1674	IDP_dMRI_TBSS_L1_Superior_corona_radiata_R	Systolic blood pressure, automated reading || id:ukb-b-20175	289	0.120204778	0.127746209	0.11742859	0.253159619	0.219719273	0.143255372	0.062673512	0.049322542	0.217256431	0.212651694	0.402114704	0.041521869	0.017273678	0.244879102	0.302360563	-5.10E-05	0.002468728	0.983542286	525	450.2409998	287	2.34E-09	IDP dMRI TBSS L1 Superior corona radiata R	Systolic blood pressure, automated reading	0.081180117	1.30E-47	nIDP	NA	NA	NA
518	BIG40_1674	ukb-b-20175	Systolic blood pressure, automated readingSystolic blood pressure, automated reading || id:ukb-b-20175	IDP_dMRI_TBSS_L1_Superior_corona_radiata_R	5	0.066731305	-0.006280579	-0.034572095	-0.003468873	-0.00406471	0.112230197	0.022670559	0.026667285	0.028301882	0.026294108	0.593975857	0.781751834	0.194829622	0.908361406	0.884633866	-0.007480732	0.008041865	0.420872255	525	8.519924424	3	0.036404001	IDP dMRI TBSS L1 Superior corona radiata R	Systolic blood pressure, automated reading	0.081180117	1.30E-47	nIDP	done	NA	NA
519	ukb-b-7992	BIG40_1691	IDP_dMRI_TBSS_L1_Superior_longitudinal_fasciculus_L	Diastolic blood pressure, automated reading || id:ukb-b-7992	287	0.329004851	0.307067874	0.230443613	0.395519004	0.422629243	0.148741907	0.064644333	0.051281939	0.212228411	0.187088417	0.027765521	2.03E-06	7.00E-06	0.063395874	0.024637542	-0.001807054	0.002559572	0.480765949	526	483.5699087	285	1.87E-12	IDP dMRI TBSS L1 Superior longitudinal fasciculus L	Diastolic blood pressure, automated reading	0.081441617	4.57E-56	nIDP	NA	NA	NA
520	BIG40_1691	ukb-b-7992	Diastolic blood pressure, automated readingDiastolic blood pressure, automated reading || id:ukb-b-7992	IDP_dMRI_TBSS_L1_Superior_longitudinal_fasciculus_L	6	0.254443	0.016142763	0.046767921	0.01677926	0.019609003	0.209015967	0.019638028	0.051915741	0.025296638	0.023205828	0.290380374	0.41106808	0.367671905	0.536491437	0.436664806	-0.01646821	0.016060502	0.363140084	526	64.17348168	4	3.84E-13	IDP dMRI TBSS L1 Superior longitudinal fasciculus L	Diastolic blood pressure, automated reading	0.081441617	4.57E-56	nIDP	done	NA	NA
521	ukb-b-20175	BIG40_1691	IDP_dMRI_TBSS_L1_Superior_longitudinal_fasciculus_L	Systolic blood pressure, automated reading || id:ukb-b-20175	289	0.329084388	0.158945837	0.098866097	0.181699591	0.223438778	0.152098995	0.062147552	0.052604405	0.222185091	0.215256125	0.031318644	0.010541062	0.060186325	0.414156126	0.30013444	-0.00422673	0.002621138	0.107940218	527	507.5574241	287	1.84E-14	IDP dMRI TBSS L1 Superior longitudinal fasciculus L	Systolic blood pressure, automated reading	0.081117907	1.24E-55	nIDP	NA	NA	NA
522	BIG40_1691	ukb-b-20175	Systolic blood pressure, automated readingSystolic blood pressure, automated reading || id:ukb-b-20175	IDP_dMRI_TBSS_L1_Superior_longitudinal_fasciculus_L	6	-0.080785697	0.026386807	-0.00215506	0.026796553	0.026796553	0.131770872	0.016535992	0.030470815	0.018518336	0.019378492	0.572969964	0.110551395	0.943616308	0.207536826	0.225296207	0.00623496	0.010124696	0.571329853	527	25.37646291	4	4.23E-05	IDP dMRI TBSS L1 Superior longitudinal fasciculus L	Systolic blood pressure, automated reading	0.081117907	1.24E-55	nIDP	done	NA	NA
523	ukb-b-7992	BIG40_1690	IDP_dMRI_TBSS_L1_Superior_longitudinal_fasciculus_R	Diastolic blood pressure, automated reading || id:ukb-b-7992	287	0.265889838	0.29025911	0.184696331	0.4349964	0.472919427	0.142693508	0.062457804	0.049185179	0.221295814	0.166420351	0.063439606	3.36E-06	1.73E-04	0.050303092	0.004809881	-0.001488624	0.002455485	0.544835081	528	445.0334235	285	3.89E-09	IDP dMRI TBSS L1 Superior longitudinal fasciculus R	Diastolic blood pressure, automated reading	0.086823535	1.75E-63	nIDP	NA	NA	NA
524	BIG40_1690	ukb-b-7992	Diastolic blood pressure, automated readingDiastolic blood pressure, automated reading || id:ukb-b-7992	IDP_dMRI_TBSS_L1_Superior_longitudinal_fasciculus_R	3	-0.473694217	-0.024343041	-0.02541718	-0.016161541	-0.034848073	0.16789454	0.02536126	0.031987592	0.040520774	0.040076902	0.216846518	0.337130015	0.426849144	0.728561866	0.47623254	0.035609539	0.013272069	0.227122019	528	0.281407179	1	0.595780382	IDP dMRI TBSS L1 Superior longitudinal fasciculus R	Diastolic blood pressure, automated reading	0.086823535	1.75E-63	nIDP	done	NA	NA
525	ukb-b-20175	BIG40_1690	IDP_dMRI_TBSS_L1_Superior_longitudinal_fasciculus_R	Systolic blood pressure, automated reading || id:ukb-b-20175	289	0.23576381	0.180706603	0.125652096	0.410434386	0.410434386	0.14847427	0.064073656	0.051175608	0.222253719	0.197899221	0.113407681	0.004797954	0.014076227	0.065817443	0.038971824	-0.00202162	0.002558678	0.430119839	529	483.6601247	287	3.14E-12	IDP dMRI TBSS L1 Superior longitudinal fasciculus R	Systolic blood pressure, automated reading	0.084259549	6.96E-60	nIDP	NA	NA	NA
526	BIG40_1690	ukb-b-20175	Systolic blood pressure, automated readingSystolic blood pressure, automated reading || id:ukb-b-20175	IDP_dMRI_TBSS_L1_Superior_longitudinal_fasciculus_R	3	-0.518320937	-0.040951422	-0.047475879	-0.029346839	-0.041570443	0.423792073	0.02822558	0.044251456	0.049612088	0.048153553	0.436336508	0.146818292	0.283331278	0.614123038	0.478968569	0.037402884	0.033501311	0.465004662	529	6.343267955	1	0.01178276	IDP dMRI TBSS L1 Superior longitudinal fasciculus R	Systolic blood pressure, automated reading	0.084259549	6.96E-60	nIDP	done	NA	NA
527	ukb-b-6503	BIG40_1721	IDP_dMRI_TBSS_L2_Anterior_corona_radiata_L	Systolic blood pressure, manual reading || id:ukb-b-6503	4	-0.541185338	0.323983224	0.301180395	0.365595365	0.34465718	1.156953387	0.157697583	0.200219069	0.256590793	0.226365869	0.685970505	0.039931284	0.132515903	0.249425748	0.225236336	0.041860537	0.056471506	0.53575233	530	6.481518534	2	0.039134171	IDP dMRI TBSS L2 Anterior corona radiata L	Systolic blood pressure, manual reading	0.119481747	2.10E-10	nIDP	NA	NA	NA
528	BIG40_1721	ukb-b-6503	Systolic blood pressure, manual readingSystolic blood pressure, manual reading || id:ukb-b-6503	IDP_dMRI_TBSS_L2_Anterior_corona_radiata_L	9	-0.024586673	0.010807955	0.004992021	0.033576364	0.022230511	0.151395244	0.048126831	0.039025918	0.0787122	0.065257238	0.875578992	0.822311987	0.898215813	0.680938444	0.742133055	0.002518625	0.012395135	0.84476326	530	10.53333769	7	0.160309542	IDP dMRI TBSS L2 Anterior corona radiata L	Systolic blood pressure, manual reading	0.119481747	2.10E-10	nIDP	done	NA	NA
529	ukb-b-18240	BIG40_1721	IDP_dMRI_TBSS_L2_Anterior_corona_radiata_L	Diastolic blood pressure, manual reading || id:ukb-b-18240	9	0.204685271	0.244025228	0.306574286	0.231229248	0.223732783	0.254174172	0.115686661	0.085861042	0.174110208	0.15909308	0.447135703	0.034913212	3.56E-04	0.220796061	0.197268743	0.00539983	0.012678669	0.68297084	531	5.409860628	7	0.610077465	IDP dMRI TBSS L2 Anterior corona radiata L	Diastolic blood pressure, manual reading	0.1169193	5.09E-10	nIDP	NA	NA	NA
530	BIG40_1721	ukb-b-18240	Diastolic blood pressure, manual readingDiastolic blood pressure, manual reading || id:ukb-b-18240	IDP_dMRI_TBSS_L2_Anterior_corona_radiata_L	9	-0.090229805	0.020970718	0.033122583	0.041734395	0.024862804	0.138328573	0.045755704	0.037675055	0.073343439	0.069196233	0.535041198	0.646723126	0.379311909	0.584954833	0.728663441	0.010503375	0.011325224	0.384564804	531	8.791240685	7	0.267993694	IDP dMRI TBSS L2 Anterior corona radiata L	Diastolic blood pressure, manual reading	0.1169193	5.09E-10	nIDP	done	NA	NA
531	ukb-b-7992	BIG40_1721	IDP_dMRI_TBSS_L2_Anterior_corona_radiata_L	Diastolic blood pressure, automated reading || id:ukb-b-7992	287	0.224259974	0.319666331	0.219773554	0.424699788	0.454528762	0.157557679	0.066513285	0.054275035	0.243783851	0.203861292	0.155728024	1.54E-06	5.14E-05	0.082563127	0.026550539	-8.23E-05	0.002711294	0.975818427	532	542.6207563	285	2.95E-18	IDP dMRI TBSS L2 Anterior corona radiata L	Diastolic blood pressure, automated reading	0.099320862	4.55E-82	nIDP	NA	NA	NA
532	BIG40_1721	ukb-b-7992	Diastolic blood pressure, automated readingDiastolic blood pressure, automated reading || id:ukb-b-7992	IDP_dMRI_TBSS_L2_Anterior_corona_radiata_L	9	0.036834848	0.006983012	0.020766099	-0.00702339	0.007518351	0.10681216	0.016872632	0.027499535	0.029643268	0.020993728	0.740331893	0.678972102	0.450162802	0.818665136	0.729516398	-0.001369191	0.008751022	0.880086713	532	59.37972954	7	2.01E-10	IDP dMRI TBSS L2 Anterior corona radiata L	Diastolic blood pressure, automated reading	0.099320862	4.55E-82	nIDP	done	NA	NA
533	ukb-b-20175	BIG40_1721	IDP_dMRI_TBSS_L2_Anterior_corona_radiata_L	Systolic blood pressure, automated reading || id:ukb-b-20175	289	0.253212061	0.189164096	0.133182879	0.231967416	0.251598861	0.158533092	0.065921198	0.05464483	0.220101636	0.234951039	0.111317315	0.004110579	0.014799618	0.292807284	0.285130521	-0.002203702	0.002732026	0.42055434	533	551.4213205	287	6.76E-19	IDP dMRI TBSS L2 Anterior corona radiata L	Systolic blood pressure, automated reading	0.092266649	4.92E-71	nIDP	NA	NA	NA
534	BIG40_1721	ukb-b-20175	Systolic blood pressure, automated readingSystolic blood pressure, automated reading || id:ukb-b-20175	IDP_dMRI_TBSS_L2_Anterior_corona_radiata_L	9	-0.016464299	0.020334789	-0.001817442	0.023442407	0.025366653	0.10393858	0.015898436	0.026754487	0.022732562	0.017433005	0.878611357	0.200881782	0.945841066	0.332600383	0.183730425	0.00124805	0.008515685	0.887611703	533	55.96589962	7	9.59E-10	IDP dMRI TBSS L2 Anterior corona radiata L	Systolic blood pressure, automated reading	0.092266649	4.92E-71	nIDP	done	NA	NA
535	ukb-b-7992	BIG40_1720	IDP_dMRI_TBSS_L2_Anterior_corona_radiata_R	Diastolic blood pressure, automated reading || id:ukb-b-7992	287	0.235705401	0.297995561	0.17382457	0.50151834	0.50151834	0.15616298	0.067191684	0.053810965	0.220891452	0.172652494	0.132315853	9.21E-06	0.001236683	0.023925398	0.003961864	-0.001134549	0.002687285	0.673203508	534	533.0454126	285	2.90E-17	IDP dMRI TBSS L2 Anterior corona radiata R	Diastolic blood pressure, automated reading	0.096799616	4.34E-78	nIDP	NA	NA	NA
536	BIG40_1720	ukb-b-7992	Diastolic blood pressure, automated readingDiastolic blood pressure, automated reading || id:ukb-b-7992	IDP_dMRI_TBSS_L2_Anterior_corona_radiata_R	5	-0.007979422	0.013163632	0.014990001	0.01802301	-0.004372497	0.266840162	0.021356377	0.050749102	0.037995587	0.047868415	0.978022238	0.537644123	0.76770765	0.65998882	0.931610752	0.001981772	0.022462073	0.935255458	534	49.19993312	3	1.18E-10	IDP dMRI TBSS L2 Anterior corona radiata R	Diastolic blood pressure, automated reading	0.096799616	4.34E-78	nIDP	done	NA	NA
537	ukb-b-20175	BIG40_1720	IDP_dMRI_TBSS_L2_Anterior_corona_radiata_R	Systolic blood pressure, automated reading || id:ukb-b-20175	289	0.243010235	0.21276436	0.139109077	0.421825062	0.480284604	0.158673824	0.064173173	0.054677402	0.230043743	0.226318424	0.126745381	9.15E-04	0.010953506	0.067734359	0.034677487	-0.001907589	0.002734444	0.485982699	535	552.3907848	287	5.33E-19	IDP dMRI TBSS L2 Anterior corona radiata R	Systolic blood pressure, automated reading	0.089700436	2.83E-67	nIDP	NA	NA	NA
538	BIG40_1720	ukb-b-20175	Systolic blood pressure, automated readingSystolic blood pressure, automated reading || id:ukb-b-20175	IDP_dMRI_TBSS_L2_Anterior_corona_radiata_R	5	-0.242114233	-0.03849223	-0.041242277	-0.029925932	-0.044073447	0.214009498	0.025666727	0.046501492	0.048666679	0.049078912	0.340180562	0.133693752	0.37513155	0.57186868	0.419946737	0.017330697	0.018014544	0.406998652	535	31.50423462	3	6.66E-07	IDP dMRI TBSS L2 Anterior corona radiata R	Systolic blood pressure, automated reading	0.089700436	2.83E-67	nIDP	done	NA	NA
539	ukb-b-3656	BIG40_1720	IDP_dMRI_TBSS_L2_Anterior_corona_radiata_R	Number of treatments/medications taken || id:ukb-b-3656	71	-0.171433546	0.187464135	0.187566732	0.245056174	0.262089082	0.417216638	0.177900864	0.139819569	0.421276647	0.337191364	0.682420541	0.291994559	0.179761	0.562638155	0.439617817	0.004490385	0.004916049	0.364205917	536	102.6855155	69	0.005301966	IDP dMRI TBSS L2 Anterior corona radiata R	Number of treatments/medications taken	0.115489456	2.68E-09	nIDP	NA	NA	NA
540	BIG40_1720	ukb-b-3656	Number of treatments/medications takenNumber of treatments/medications taken || id:ukb-b-3656	IDP_dMRI_TBSS_L2_Anterior_corona_radiata_R	5	0.153582777	0.026056203	0.01706987	0.030880338	0.038502062	0.052710255	0.0160684	0.017769082	0.029970896	0.027486844	0.06180999	0.104893208	0.33672813	0.361070285	0.233894509	-0.011779124	0.004437327	0.076694613	536	2.396415528	3	0.49430222	IDP dMRI TBSS L2 Anterior corona radiata R	Number of treatments/medications taken	0.115489456	2.68E-09	nIDP	done	NA	NA
541	ukb-b-7992	BIG40_1715	IDP_dMRI_TBSS_L2_Anterior_limb_of_internal_capsule_L	Diastolic blood pressure, automated reading || id:ukb-b-7992	287	0.328518625	0.145819532	0.217620974	-0.026402418	0.014599381	0.148967388	0.06654594	0.05137235	0.191797016	0.178166821	0.028231038	0.028432901	2.27E-05	0.890607479	0.934749994	-0.002033246	0.002563462	0.428342094	537	485.0537782	285	1.37E-12	IDP dMRI TBSS L2 Anterior limb of internal capsule L	Diastolic blood pressure, automated reading	0.103885953	5.47E-89	nIDP	NA	NA	NA
542	BIG40_1715	ukb-b-7992	Diastolic blood pressure, automated readingDiastolic blood pressure, automated reading || id:ukb-b-7992	IDP_dMRI_TBSS_L2_Anterior_limb_of_internal_capsule_L	5	0.166674	0.096542593	0.058973217	0.112636494	0.11435884	0.221884173	0.023659638	0.045112573	0.023688637	0.026873823	0.507101996	4.49E-05	0.191129276	0.008938802	0.013101544	-0.008235858	0.016529942	0.652551725	537	36.57113841	3	5.67E-08	IDP dMRI TBSS L2 Anterior limb of internal capsule L	Diastolic blood pressure, automated reading	0.103885953	5.47E-89	nIDP	done	NA	NA
543	ukb-b-7992	BIG40_1714	IDP_dMRI_TBSS_L2_Anterior_limb_of_internal_capsule_R	Diastolic blood pressure, automated reading || id:ukb-b-7992	287	0.317717172	0.182189277	0.213489876	-0.089508032	0.1217154	0.148381635	0.066308929	0.05116403	0.226866846	0.172428594	0.033104667	0.006003633	3.01E-05	0.693476493	0.480831923	-0.001910946	0.002553379	0.454836877	538	481.2452235	285	3.04E-12	IDP dMRI TBSS L2 Anterior limb of internal capsule R	Diastolic blood pressure, automated reading	0.098879939	4.47E-81	nIDP	NA	NA	NA
544	BIG40_1714	ukb-b-7992	Diastolic blood pressure, automated readingDiastolic blood pressure, automated reading || id:ukb-b-7992	IDP_dMRI_TBSS_L2_Anterior_limb_of_internal_capsule_R	33	0.038720445	0.022432047	0.045094637	-0.015926029	-0.010948424	0.058983098	0.012827904	0.019306149	0.025068721	0.02586677	0.516367629	0.080344352	0.019503467	0.529753188	0.674935267	4.42E-04	0.00385796	0.909511394	538	228.515851	31	5.64E-32	IDP dMRI TBSS L2 Anterior limb of internal capsule R	Diastolic blood pressure, automated reading	0.098879939	4.47E-81	nIDP	done	NA	NA
545	ukb-b-20124	BIG40_1705	IDP_dMRI_TBSS_L2_Corticospinal_tract_L	Heel bone mineral density (BMD) T-score, automated || id:ukb-b-20124	374	-0.072756993	-0.122036349	-0.121889975	-0.271111244	-0.114820748	0.04794344	0.036741872	0.025251998	0.099947128	0.069230759	0.12997498	8.96E-04	1.39E-06	0.006986125	0.098052745	-0.00175504	0.001456089	0.228849519	539	590.3079322	372	3.82E-12	IDP dMRI TBSS L2 Corticospinal tract L	Heel bone mineral density (BMD) T-score, automated	-0.084116282	3.42E-35	nIDP	NA	NA	NA
546	BIG40_1705	ukb-b-20124	Heel bone mineral density (BMD) T-score, automatedHeel bone mineral density (BMD) T-score, automated || id:ukb-b-20124	IDP_dMRI_TBSS_L2_Corticospinal_tract_L	20	0.106236262	0.010062176	-0.112073961	0.012694874	0.012694874	0.196487269	0.018510479	0.076984784	0.026478416	0.026637558	0.595357865	0.586721223	0.145449668	0.637096242	0.639097662	-0.014820065	0.012298002	0.24377765	539	762.3136993	18	3.30E-150	IDP dMRI TBSS L2 Corticospinal tract L	Heel bone mineral density (BMD) T-score, automated	-0.084116282	3.42E-35	nIDP	done	NA	NA
547	ukb-b-845	BIG40_1705	IDP_dMRI_TBSS_L2_Corticospinal_tract_L	Heel quantitative ultrasound index (QUI), direct entry (left) || id:ukb-b-845	220	-0.096675592	-0.082489784	-0.092092249	-0.167832292	-0.023612023	0.051923121	0.037111715	0.025543308	0.104682734	0.067222085	0.063963099	0.026233171	3.12E-04	0.110321347	0.725735532	1.94E-04	0.001908922	0.919276738	540	308.49427	218	5.26E-05	IDP dMRI TBSS L2 Corticospinal tract L	Heel quantitative ultrasound index (QUI), direct entry (left)	-0.0853542	1.72E-46	nIDP	NA	NA	NA
548	BIG40_1705	ukb-b-845	Heel quantitative ultrasound index (QUI), direct entry (left)Heel quantitative ultrasound index (QUI), direct entry (left) || id:ukb-b-845	IDP_dMRI_TBSS_L2_Corticospinal_tract_L	20	0.079667443	0.011049738	-0.124752321	0.031934047	0.028128822	0.210308713	0.023529538	0.081846085	0.035015844	0.03655128	0.709258755	0.638632731	0.127451074	0.373201579	0.451016351	-0.013885747	0.013166453	0.305545351	540	480.2208351	18	1.49E-90	IDP dMRI TBSS L2 Corticospinal tract L	Heel quantitative ultrasound index (QUI), direct entry (left)	-0.0853542	1.72E-46	nIDP	done	NA	NA
549	ukb-b-5463	BIG40_1705	IDP_dMRI_TBSS_L2_Corticospinal_tract_L	Heel quantitative ultrasound index (QUI), direct entry (right) || id:ukb-b-5463	227	-0.060851201	-0.052151592	-0.099088754	-0.122240047	-0.012991096	0.057541399	0.039143665	0.028059369	0.111042191	0.053352746	0.291408236	0.182757533	4.13E-04	0.272135988	0.807843284	-0.001572408	0.002065221	0.447230145	541	368.5811427	225	4.92E-09	IDP dMRI TBSS L2 Corticospinal tract L	Heel quantitative ultrasound index (QUI), direct entry (right)	-0.081288359	1.07E-20	nIDP	NA	NA	NA
550	BIG40_1705	ukb-b-5463	Heel quantitative ultrasound index (QUI), direct entry (right)Heel quantitative ultrasound index (QUI), direct entry (right) || id:ukb-b-5463	IDP_dMRI_TBSS_L2_Corticospinal_tract_L	20	0.057570322	-0.004569284	-0.128917207	0.023425336	0.023425336	0.216059213	0.024226124	0.083564234	0.039022983	0.03869384	0.792916293	0.85039866	0.122895845	0.555402261	0.552075276	-0.012667549	0.013526376	0.361408109	541	511.765127	18	3.50E-97	IDP dMRI TBSS L2 Corticospinal tract L	Heel quantitative ultrasound index (QUI), direct entry (right)	-0.081288359	1.07E-20	nIDP	done	NA	NA
551	ukb-b-1096	BIG40_1705	IDP_dMRI_TBSS_L2_Corticospinal_tract_L	Heel bone mineral density (BMD), manual entry (left) || id:ukb-b-1096	226	-0.093797693	-0.089419212	-0.103613875	-0.152045217	-0.045012086	0.050941836	0.037464022	0.025045993	0.09868954	0.060284318	0.066904303	0.016995632	3.52E-05	0.12480921	0.456046323	-4.17E-04	0.001884619	0.824954156	542	314.6109415	224	6.12E-05	IDP dMRI TBSS L2 Corticospinal tract L	Heel bone mineral density (BMD), manual entry (left)	-0.101311044	2.91E-10	nIDP	NA	NA	NA
552	BIG40_1705	ukb-b-1096	Heel bone mineral density (BMD), manual entry (left)Heel bone mineral density (BMD) (left) || id:ukb-b-1096	IDP_dMRI_TBSS_L2_Corticospinal_tract_L	20	0.080263113	0.00945613	-0.122045161	0.030388644	0.030388644	0.210875468	0.024836178	0.082004546	0.037792883	0.035163419	0.707940903	0.70339607	0.136678883	0.43129479	0.398250975	-0.013742263	0.013201894	0.311688047	542	483.1428637	18	3.63E-91	IDP dMRI TBSS L2 Corticospinal tract L	Heel bone mineral density (BMD), manual entry (left)	-0.101311044	2.91E-10	nIDP	done	NA	NA
553	ukb-b-4657	BIG40_1705	IDP_dMRI_TBSS_L2_Corticospinal_tract_L	Heel bone mineral density (BMD), manual entry (right) || id:ukb-b-4657	223	-0.070958003	-0.097623894	-0.111669118	-0.092740589	-0.003915143	0.058879461	0.040105679	0.028564786	0.112774261	0.061410867	0.229438056	0.014926135	9.26E-05	0.411756703	0.949224065	-0.001681486	0.002125981	0.429837238	543	367.8809649	221	2.01E-09	IDP dMRI TBSS L2 Corticospinal tract L	Heel bone mineral density (BMD), manual entry (right)	-0.09664707	1.39E-09	nIDP	NA	NA	NA
554	BIG40_1705	ukb-b-4657	Heel bone mineral density (BMD), manual entry (right)Heel bone mineral density (BMD) (right) || id:ukb-b-4657	IDP_dMRI_TBSS_L2_Corticospinal_tract_L	20	0.053823471	0.00306271	-0.129254812	0.03131896	0.03131896	0.217847814	0.024997459	0.08415174	0.039105429	0.037059035	0.807650733	0.902486545	0.124544967	0.433099556	0.408566002	-0.012435769	0.013638202	0.373907284	543	520.1007753	18	6.17E-99	IDP dMRI TBSS L2 Corticospinal tract L	Heel bone mineral density (BMD), manual entry (right)	-0.09664707	1.39E-09	nIDP	done	NA	NA
555	ukb-b-20124	BIG40_1704	IDP_dMRI_TBSS_L2_Corticospinal_tract_R	Heel bone mineral density (BMD) T-score, automated || id:ukb-b-20124	374	-0.125325738	-0.19054829	-0.123902983	-0.246496752	-0.236261414	0.049217083	0.037827626	0.025872778	0.091606316	0.070795391	0.011286739	4.72E-07	1.68E-06	0.007448156	9.31E-04	5.08E-05	0.001494797	0.972895836	544	622.1349531	372	7.17E-15	IDP dMRI TBSS L2 Corticospinal tract R	Heel bone mineral density (BMD) T-score, automated	-0.08924598	2.45E-39	nIDP	NA	NA	NA
556	BIG40_1704	ukb-b-20124	Heel bone mineral density (BMD) T-score, automatedHeel bone mineral density (BMD) T-score, automated || id:ukb-b-20124	IDP_dMRI_TBSS_L2_Corticospinal_tract_R	21	0.042113632	-0.016948258	-0.093273565	-0.029498116	-0.026518334	0.173130548	0.017524768	0.069304458	0.030495355	0.028518362	0.810420279	0.333492499	0.178350153	0.344947243	0.363527512	-0.010380485	0.012148521	0.403493016	544	723.6847422	19	3.43E-141	IDP dMRI TBSS L2 Corticospinal tract R	Heel bone mineral density (BMD) T-score, automated	-0.08924598	2.45E-39	nIDP	done	NA	NA
557	ukb-b-5447	BIG40_1704	IDP_dMRI_TBSS_L2_Corticospinal_tract_R	Heel broadband ultrasound attenuation (left) || id:ukb-b-5447	194	-0.10194766	-0.145101312	-0.082310726	-0.210336259	-0.210336259	0.058337223	0.041870822	0.029000811	0.097978697	0.165123897	0.082139355	5.29E-04	0.004536568	0.033060675	0.204263071	8.37E-04	0.002157003	0.698279482	545	305.280861	192	3.59E-07	IDP dMRI TBSS L2 Corticospinal tract R	Heel broadband ultrasound attenuation (left)	-0.080875567	1.68E-20	nIDP	NA	NA	NA
558	BIG40_1704	ukb-b-5447	Heel broadband ultrasound attenuation (left)Heel broadband ultrasound attenuation (left) || id:ukb-b-5447	IDP_dMRI_TBSS_L2_Corticospinal_tract_R	21	-0.008444088	-0.004381164	-0.072745518	-0.009721484	-0.006704977	0.170756944	0.022060981	0.067369144	0.041194536	0.038192958	0.961076098	0.842580849	0.280229161	0.815840571	0.862408554	-0.004929549	0.011980721	0.685341823	545	397.9027965	19	1.20E-72	IDP dMRI TBSS L2 Corticospinal tract R	Heel broadband ultrasound attenuation (left)	-0.080875567	1.68E-20	nIDP	done	NA	NA
559	ukb-b-845	BIG40_1704	IDP_dMRI_TBSS_L2_Corticospinal_tract_R	Heel quantitative ultrasound index (QUI), direct entry (left) || id:ukb-b-845	220	-0.168442741	-0.138297139	-0.094918833	-0.212270376	-0.204636678	0.053599998	0.039229412	0.026517615	0.097734583	0.102988161	0.001907325	4.23E-04	3.44E-04	0.030936763	0.048169526	0.003107005	0.001970583	0.116315992	546	328.7494476	218	1.79E-06	IDP dMRI TBSS L2 Corticospinal tract R	Heel quantitative ultrasound index (QUI), direct entry (left)	-0.093061733	1.19E-26	nIDP	NA	NA	NA
560	BIG40_1704	ukb-b-845	Heel quantitative ultrasound index (QUI), direct entry (left)Heel quantitative ultrasound index (QUI), direct entry (left) || id:ukb-b-845	IDP_dMRI_TBSS_L2_Corticospinal_tract_R	21	0.032035896	0.008770955	-0.084418356	0.029879103	0.026727678	0.186558698	0.022397097	0.074161216	0.040515053	0.039459848	0.865473262	0.695345489	0.254991613	0.469394257	0.505951448	-0.008927317	0.013089056	0.503441426	546	460.0195375	19	1.33E-85	IDP dMRI TBSS L2 Corticospinal tract R	Heel quantitative ultrasound index (QUI), direct entry (left)	-0.093061733	1.19E-26	nIDP	done	NA	NA
561	ukb-b-6027	BIG40_1704	IDP_dMRI_TBSS_L2_Corticospinal_tract_R	Heel broadband ultrasound attenuation (right) || id:ukb-b-6027	197	-0.035259237	-0.142332962	-0.100742081	-0.2571645	-0.206849695	0.064702641	0.040855401	0.031741296	0.112330299	0.126444007	0.58641557	4.94E-04	0.001504319	0.023123956	0.103465417	-0.00267745	0.002305981	0.247024952	547	349.2312809	195	7.59E-11	IDP dMRI TBSS L2 Corticospinal tract R	Heel broadband ultrasound attenuation (right)	-0.085528219	6.17E-47	nIDP	NA	NA	NA
562	BIG40_1704	ukb-b-6027	Heel broadband ultrasound attenuation (right)Heel broadband ultrasound attenuation (right) || id:ukb-b-6027	IDP_dMRI_TBSS_L2_Corticospinal_tract_R	21	-0.005575805	0.026416575	-0.06274352	0.03122673	0.03122673	0.169641378	0.021746219	0.066915226	0.037094745	0.035574134	0.974122532	0.224455224	0.348420786	0.409847686	0.390479305	-0.004384157	0.011904972	0.716748374	547	398.1207062	19	1.08E-72	IDP dMRI TBSS L2 Corticospinal tract R	Heel broadband ultrasound attenuation (right)	-0.085528219	6.17E-47	nIDP	done	NA	NA
563	ukb-b-5463	BIG40_1704	IDP_dMRI_TBSS_L2_Corticospinal_tract_R	Heel quantitative ultrasound index (QUI), direct entry (right) || id:ukb-b-5463	227	-0.116808047	-0.140045711	-0.109866693	-0.228523857	-0.181436443	0.05839961	0.037521678	0.028442508	0.101714085	0.090329793	0.04668611	1.90E-04	1.12E-04	0.025623804	0.045769367	2.85E-04	0.002096034	0.89179816	548	379.6656004	225	5.03E-10	IDP dMRI TBSS L2 Corticospinal tract R	Heel quantitative ultrasound index (QUI), direct entry (right)	-0.092692211	1.84E-26	nIDP	NA	NA	NA
564	BIG40_1704	ukb-b-5463	Heel quantitative ultrasound index (QUI), direct entry (right)Heel quantitative ultrasound index (QUI), direct entry (right) || id:ukb-b-5463	IDP_dMRI_TBSS_L2_Corticospinal_tract_R	21	0.030098704	0.033565749	-0.078151329	0.060333641	0.057127636	0.188568517	0.022105121	0.074871623	0.03934573	0.035421972	0.874867547	0.128898396	0.296575897	0.140838996	0.122462131	-0.008301104	0.013232699	0.537917622	548	475.3480271	19	8.21E-89	IDP dMRI TBSS L2 Corticospinal tract R	Heel quantitative ultrasound index (QUI), direct entry (right)	-0.092692211	1.84E-26	nIDP	done	NA	NA
565	ukb-b-1096	BIG40_1704	IDP_dMRI_TBSS_L2_Corticospinal_tract_R	Heel bone mineral density (BMD), manual entry (left) || id:ukb-b-1096	226	-0.181769465	-0.174296536	-0.112343472	-0.231148702	-0.223654321	0.052050333	0.037488309	0.025722131	0.095241071	0.097212436	5.77E-04	3.33E-06	1.26E-05	0.016011603	0.022325741	0.00295159	0.001925641	0.126740443	549	328.4602586	224	6.59E-06	IDP dMRI TBSS L2 Corticospinal tract R	Heel bone mineral density (BMD), manual entry (left)	-0.102290185	2.24E-10	nIDP	NA	NA	NA
566	BIG40_1704	ukb-b-1096	Heel bone mineral density (BMD), manual entry (left)Heel bone mineral density (BMD) (left) || id:ukb-b-1096	IDP_dMRI_TBSS_L2_Corticospinal_tract_R	21	0.032401116	0.008703848	-0.083190782	0.022529379	0.022529379	0.187412871	0.022093732	0.074481024	0.037013124	0.040087828	0.864569234	0.693617226	0.264020287	0.54958409	0.580360222	-0.008861225	0.013148962	0.508484592	549	464.5893226	19	1.47E-86	IDP dMRI TBSS L2 Corticospinal tract R	Heel bone mineral density (BMD), manual entry (left)	-0.102290185	2.24E-10	nIDP	done	NA	NA
567	ukb-b-7992	BIG40_1731	IDP_dMRI_TBSS_L2_External_capsule_L	Diastolic blood pressure, automated reading || id:ukb-b-7992	287	0.306849646	0.242876151	0.252533654	0.224455026	0.13859228	0.139606071	0.062680641	0.048105392	0.207901321	0.183093671	0.028755561	1.07E-04	1.52E-07	0.281219763	0.449704498	-9.96E-04	0.002402364	0.678798409	567	425.9995927	285	1.17E-07	IDP dMRI TBSS L2 External capsule L	Diastolic blood pressure, automated reading	0.103578971	9.44E-89	nIDP	NA	NA	NA
568	BIG40_1731	ukb-b-7992	Diastolic blood pressure, automated readingDiastolic blood pressure, automated reading || id:ukb-b-7992	IDP_dMRI_TBSS_L2_External_capsule_L	6	-0.00989181	-0.008990081	0.022411518	-0.027826897	-0.012785199	0.234530215	0.019941773	0.043500264	0.034034057	0.028115536	0.968378874	0.652121772	0.606410346	0.450763866	0.668359916	0.00241546	0.017157532	0.894847726	567	52.31956434	4	1.18E-10	IDP dMRI TBSS L2 External capsule L	Diastolic blood pressure, automated reading	0.103578971	9.44E-89	nIDP	done	NA	NA
569	ukb-b-20175	BIG40_1731	IDP_dMRI_TBSS_L2_External_capsule_L	Systolic blood pressure, automated reading || id:ukb-b-20175	289	0.271395857	0.304725722	0.248313883	0.41898443	0.402034464	0.137171333	0.062181641	0.047231222	0.204217941	0.179382434	0.048826305	9.56E-07	1.46E-07	0.041107503	0.025774029	-4.24E-04	0.0023639	0.857851013	568	412.8261984	287	1.56E-06	IDP dMRI TBSS L2 External capsule L	Systolic blood pressure, automated reading	0.100044278	6.77E-83	nIDP	NA	NA	NA
570	BIG40_1731	ukb-b-20175	Systolic blood pressure, automated readingSystolic blood pressure, automated reading || id:ukb-b-20175	IDP_dMRI_TBSS_L2_External_capsule_L	6	0.065486413	-0.033427989	-0.026906336	-0.037061172	-0.037061172	0.083653883	0.019346611	0.017773392	0.029291366	0.033049699	0.477480708	0.084015613	0.130062648	0.261536861	0.313075489	-0.006908652	0.006119903	0.322065292	568	6.624535207	4	0.157110844	IDP dMRI TBSS L2 External capsule L	Systolic blood pressure, automated reading	0.100044278	6.77E-83	nIDP	done	NA	NA
571	ukb-b-3656	BIG40_1731	IDP_dMRI_TBSS_L2_External_capsule_L	Number of treatments/medications taken || id:ukb-b-3656	71	0.564168111	0.273164063	0.023317342	0.739953482	0.631350886	0.409776323	0.183098089	0.138431328	0.463005585	0.330410783	0.173033981	0.135725328	0.866237318	0.114513637	0.060125456	-0.006764967	0.004828375	0.16567013	569	99.05594222	69	0.010310698	IDP dMRI TBSS L2 External capsule L	Number of treatments/medications taken	0.08435727	5.53E-56	nIDP	NA	NA	NA
572	BIG40_1731	ukb-b-3656	Number of treatments/medications takenNumber of treatments/medications taken || id:ukb-b-3656	IDP_dMRI_TBSS_L2_External_capsule_L	6	0.116680546	-0.039133254	-0.025635194	-0.046487295	-0.040021313	0.075883386	0.016933747	0.019449622	0.025283255	0.024378006	0.198958279	0.020834926	0.187493464	0.125363546	0.161575724	-0.010639538	0.005550318	0.127723084	569	8.547380283	4	0.073463999	IDP dMRI TBSS L2 External capsule L	Number of treatments/medications taken	0.08435727	5.53E-56	nIDP	done	NA	NA
573	ukb-b-6503	BIG40_1730	IDP_dMRI_TBSS_L2_External_capsule_R	Systolic blood pressure, manual reading || id:ukb-b-6503	4	-0.388584975	0.218562231	0.36243112	0.174436397	0.177903578	1.181496441	0.15901696	0.199161597	0.182415303	0.18633847	0.77348302	0.169299347	0.068791881	0.409487041	0.410146494	0.037320644	0.057668864	0.583891112	570	6.759614463	2	0.034054019	IDP dMRI TBSS L2 External capsule R	Systolic blood pressure, manual reading	0.114853768	1.17E-09	nIDP	NA	NA	NA
574	BIG40_1730	ukb-b-6503	Systolic blood pressure, manual readingSystolic blood pressure, manual reading || id:ukb-b-6503	IDP_dMRI_TBSS_L2_External_capsule_R	9	0.110196421	-0.047178729	-0.065680412	-0.064922243	-0.025743931	0.197421641	0.050394853	0.043613967	0.093049133	0.080459462	0.594117544	0.349179751	0.132080258	0.505121635	0.757194092	-0.01246104	0.013634552	0.391145652	570	9.131372062	7	0.243361226	IDP dMRI TBSS L2 External capsule R	Systolic blood pressure, manual reading	0.114853768	1.17E-09	nIDP	done	NA	NA
575	ukb-b-7992	BIG40_1730	IDP_dMRI_TBSS_L2_External_capsule_R	Diastolic blood pressure, automated reading || id:ukb-b-7992	287	0.312329494	0.251039214	0.245927638	0.131700138	0.221753923	0.146327336	0.067320829	0.050426849	0.218241509	0.232917274	0.033658532	1.92E-04	1.08E-06	0.546680651	0.341864581	-0.001217439	0.002518028	0.629119929	571	468.0083117	285	4.58E-11	IDP dMRI TBSS L2 External capsule R	Diastolic blood pressure, automated reading	0.099566442	3.69E-82	nIDP	NA	NA	NA
576	BIG40_1730	ukb-b-7992	Diastolic blood pressure, automated readingDiastolic blood pressure, automated reading || id:ukb-b-7992	IDP_dMRI_TBSS_L2_External_capsule_R	9	0.095287718	0.015249306	0.029824327	-0.014976256	-0.005498731	0.119550858	0.017706858	0.025582102	0.022082435	0.021607596	0.451606756	0.389122933	0.243684055	0.516779086	0.805542916	-0.004646038	0.008269554	0.591761271	571	38.08242781	7	2.92E-06	IDP dMRI TBSS L2 External capsule R	Diastolic blood pressure, automated reading	0.099566442	3.69E-82	nIDP	done	NA	NA
577	ukb-b-20175	BIG40_1730	IDP_dMRI_TBSS_L2_External_capsule_R	Systolic blood pressure, automated reading || id:ukb-b-20175	289	0.329840863	0.293006682	0.251765984	0.391140632	0.30870603	0.142257176	0.063472015	0.049008414	0.204359827	0.171109559	0.021117998	3.91E-06	2.79E-07	0.056613691	0.072253677	-0.001433432	0.002451538	0.559204065	572	443.997345	287	7.43E-09	IDP dMRI TBSS L2 External capsule R	Systolic blood pressure, automated reading	0.102696348	2.60E-87	nIDP	NA	NA	NA
578	BIG40_1730	ukb-b-20175	Systolic blood pressure, automated readingSystolic blood pressure, automated reading || id:ukb-b-20175	IDP_dMRI_TBSS_L2_External_capsule_R	9	0.063552524	-0.034285058	-0.019572032	-0.043577117	-0.041742416	0.11248047	0.018081556	0.024493246	0.03241604	0.035670131	0.58970761	0.057942289	0.424244768	0.215721231	0.275584949	-0.005899533	0.007780532	0.473056206	572	33.54765089	7	2.09E-05	IDP dMRI TBSS L2 External capsule R	Systolic blood pressure, automated reading	0.102696348	2.60E-87	nIDP	done	NA	NA
579	ukb-b-1096	BIG40_1709	IDP_dMRI_TBSS_L2_Inferior_cerebellar_peduncle_L	Heel bone mineral density (BMD), manual entry (left) || id:ukb-b-1096	226	-0.07489901	-0.122304557	-0.065095313	-0.144243711	-0.127960536	0.049508875	0.038919924	0.024341408	0.083443818	0.045480605	0.131729874	0.001675309	0.007489381	0.085246645	0.005333903	4.17E-04	0.001831593	0.820199429	573	297.1500179	224	7.64E-04	IDP dMRI TBSS L2 Inferior cerebellar peduncle L	Heel bone mineral density (BMD), manual entry (left)	-0.098330648	2.06E-09	nIDP	NA	NA	NA
580	BIG40_1709	ukb-b-1096	Heel bone mineral density (BMD), manual entry (left)Heel bone mineral density (BMD) (left) || id:ukb-b-1096	IDP_dMRI_TBSS_L2_Inferior_cerebellar_peduncle_L	26	-0.026044886	0.001725941	0.016813841	-0.009363042	-0.013058583	0.051236585	0.021476593	0.01979381	0.047924929	0.053250225	0.615865589	0.935947898	0.39563125	0.846683329	0.808279801	0.003311277	0.003648949	0.37318532	573	51.32878108	24	9.56E-04	IDP dMRI TBSS L2 Inferior cerebellar peduncle L	Heel bone mineral density (BMD), manual entry (left)	-0.098330648	2.06E-09	nIDP	done	NA	NA
581	ukb-b-4657	BIG40_1709	IDP_dMRI_TBSS_L2_Inferior_cerebellar_peduncle_L	Heel bone mineral density (BMD), manual entry (right) || id:ukb-b-4657	223	-0.0458568	-0.106181658	-0.044404125	-0.094033068	-0.101818762	0.052444654	0.038817059	0.025406996	0.087161549	0.047881146	0.382858024	0.006229732	0.080513816	0.28183135	0.034566414	6.00E-05	0.001893623	0.974752	574	291.8526787	221	9.80E-04	IDP dMRI TBSS L2 Inferior cerebellar peduncle L	Heel bone mineral density (BMD), manual entry (right)	-0.11353455	3.05E-12	nIDP	NA	NA	NA
582	BIG40_1709	ukb-b-4657	Heel bone mineral density (BMD), manual entry (right)Heel bone mineral density (BMD) (right) || id:ukb-b-4657	IDP_dMRI_TBSS_L2_Inferior_cerebellar_peduncle_L	26	-0.026702201	0.044791602	0.011940297	0.070561852	0.073162853	0.057467394	0.023278964	0.022067498	0.052035784	0.056549851	0.646370256	0.054339107	0.588451952	0.187213692	0.207568595	0.00298504	0.00409211	0.472778728	574	65.10445328	24	1.18E-05	IDP dMRI TBSS L2 Inferior cerebellar peduncle L	Heel bone mineral density (BMD), manual entry (right)	-0.11353455	3.05E-12	nIDP	done	NA	NA
583	ukb-b-1096	BIG40_1708	IDP_dMRI_TBSS_L2_Inferior_cerebellar_peduncle_R	Heel bone mineral density (BMD), manual entry (left) || id:ukb-b-1096	226	-0.044007235	-0.040315992	-0.022048458	-0.089177811	-0.051266341	0.050362521	0.038766912	0.024771768	0.075971251	0.043811368	0.383157986	0.298359035	0.373431549	0.241701611	0.243174257	9.34E-04	0.001863152	0.616829525	575	307.4684149	224	1.79E-04	IDP dMRI TBSS L2 Inferior cerebellar peduncle R	Heel bone mineral density (BMD), manual entry (left)	-0.097716256	2.07E-09	nIDP	NA	NA	NA
584	BIG40_1708	ukb-b-1096	Heel bone mineral density (BMD), manual entry (left)Heel bone mineral density (BMD) (left) || id:ukb-b-1096	IDP_dMRI_TBSS_L2_Inferior_cerebellar_peduncle_R	16	0.026841658	-0.025081068	-0.012070683	-0.024444158	-0.033504645	0.065321311	0.023466161	0.024096821	0.041540184	0.044525991	0.687353662	0.285151435	0.616424391	0.564988996	0.463412018	-0.002930247	0.004557333	0.530631535	575	31.90052239	14	0.00413852	IDP dMRI TBSS L2 Inferior cerebellar peduncle R	Heel bone mineral density (BMD), manual entry (left)	-0.097716256	2.07E-09	nIDP	done	NA	NA
585	ukb-b-4657	BIG40_1708	IDP_dMRI_TBSS_L2_Inferior_cerebellar_peduncle_R	Heel bone mineral density (BMD), manual entry (right) || id:ukb-b-4657	223	0.007507483	-0.018251744	-0.001600899	-0.093367483	-0.044444107	0.054085241	0.043965756	0.026203537	0.086397285	0.049951238	0.889727993	0.678042742	0.95128375	0.281013792	0.37456337	-3.76E-04	0.001952841	0.847418512	576	310.3816055	221	6.81E-05	IDP dMRI TBSS L2 Inferior cerebellar peduncle R	Heel bone mineral density (BMD), manual entry (right)	-0.102660487	2.25E-10	nIDP	NA	NA	NA
586	BIG40_1708	ukb-b-4657	Heel bone mineral density (BMD), manual entry (right)Heel bone mineral density (BMD) (right) || id:ukb-b-4657	IDP_dMRI_TBSS_L2_Inferior_cerebellar_peduncle_R	16	0.033112342	-0.006800167	-0.001408277	-0.005090344	-0.02721788	0.071585035	0.025821318	0.026278576	0.047873578	0.049889821	0.650787501	0.79227715	0.957261584	0.916730419	0.593389458	-0.002599372	0.00499397	0.61084701	576	38.64871678	14	4.13E-04	IDP dMRI TBSS L2 Inferior cerebellar peduncle R	Heel bone mineral density (BMD), manual entry (right)	-0.102660487	2.25E-10	nIDP	done	NA	NA
587	ukb-b-19393	BIG40_1707	IDP_dMRI_TBSS_L2_Medial_lemniscus_L	Whole body fat mass || id:ukb-b-19393	443	-0.126423221	-0.143436733	-0.12783064	-0.216748051	-0.255347038	0.0923221	0.052644347	0.034114888	0.176120652	0.12695659	0.17158022	0.006437223	1.79E-04	0.219097322	0.044900978	-2.56E-05	0.001557885	0.986915706	577	516.8267635	441	0.007299974	IDP dMRI TBSS L2 Medial lemniscus L	Whole body fat mass	-0.090745123	1.77E-69	nIDP	NA	NA	NA
588	BIG40_1707	ukb-b-19393	Whole body fat massWhole body fat mass || id:ukb-b-19393	IDP_dMRI_TBSS_L2_Medial_lemniscus_L	18	-0.012291966	-0.023803411	-0.010689875	-0.030430516	-0.030430516	0.039249101	0.014004768	0.014405065	0.02568535	0.025846527	0.758190693	0.089193991	0.458031942	0.252418609	0.255275215	1.14E-04	0.002590634	0.965374018	577	39.04642914	16	0.001070959	IDP dMRI TBSS L2 Medial lemniscus L	Whole body fat mass	-0.090745123	1.77E-69	nIDP	done	NA	NA
589	ukb-b-18096	BIG40_1707	IDP_dMRI_TBSS_L2_Medial_lemniscus_L	Leg fat mass (right) || id:ukb-b-18096	420	-0.229838972	-0.192336169	-0.174138161	-0.104382188	-0.287512825	0.113390046	0.067309116	0.041693717	0.21513261	0.135264639	0.043299018	0.004269852	2.96E-05	0.627788574	0.034124459	8.29E-04	0.001568576	0.59756491	578	455.8138287	418	0.097965542	IDP dMRI TBSS L2 Medial lemniscus L	Leg fat mass (right)	-0.082544891	8.15E-58	nIDP	NA	NA	NA
590	BIG40_1707	ukb-b-18096	Leg fat mass (right)Leg fat mass (right) || id:ukb-b-18096	IDP_dMRI_TBSS_L2_Medial_lemniscus_L	18	-0.006337985	-0.023850429	-0.012624946	-0.033180939	-0.033180939	0.034532625	0.011881575	0.012688831	0.02082859	0.024143678	0.856683107	0.044712853	0.319753161	0.129571573	0.187193313	-4.48E-04	0.002279343	0.8465587	578	44.92436148	16	1.43E-04	IDP dMRI TBSS L2 Medial lemniscus L	Leg fat mass (right)	-0.082544891	8.15E-58	nIDP	done	NA	NA
591	ukb-b-6704	BIG40_1707	IDP_dMRI_TBSS_L2_Medial_lemniscus_L	Arm fat mass (right) || id:ukb-b-6704	448	-0.184980243	-0.114814179	-0.12040669	0.059679027	-0.186139224	0.091066549	0.053779231	0.034417999	0.170887695	0.113201062	0.042820649	0.032767814	4.68E-04	0.727081464	0.100812352	0.00118366	0.001545355	0.444113078	579	539.9836179	446	0.001481946	IDP dMRI TBSS L2 Medial lemniscus L	Arm fat mass (right)	-0.082777595	3.93E-58	nIDP	NA	NA	NA
592	BIG40_1707	ukb-b-6704	Arm fat mass (right)Arm fat mass (right) || id:ukb-b-6704	IDP_dMRI_TBSS_L2_Medial_lemniscus_L	18	-0.015414678	-0.027963437	-0.011853666	-0.032226206	-0.032226206	0.035960469	0.014064233	0.013202201	0.027349419	0.025692525	0.673888661	0.046782273	0.369262699	0.254902662	0.22670486	2.54E-04	0.002373569	0.916138199	579	32.38903103	16	0.008895608	IDP dMRI TBSS L2 Medial lemniscus L	Arm fat mass (right)	-0.082777595	3.93E-58	nIDP	done	NA	NA
593	ukb-b-20044	BIG40_1707	IDP_dMRI_TBSS_L2_Medial_lemniscus_L	Trunk fat mass || id:ukb-b-20044	446	-0.243592931	-0.149864343	-0.120349613	-0.17010966	-0.267412708	0.092563784	0.051472232	0.033509386	0.182074442	0.125395351	0.008793682	0.003596322	3.29E-04	0.350662902	0.033507879	0.002322656	0.001626429	0.153974596	580	532.0535148	444	0.002543604	IDP dMRI TBSS L2 Medial lemniscus L	Trunk fat mass	-0.089804813	3.88E-68	nIDP	NA	NA	NA
594	BIG40_1707	ukb-b-20044	Trunk fat massTrunk fat mass || id:ukb-b-20044	IDP_dMRI_TBSS_L2_Medial_lemniscus_L	18	-0.015802986	-0.015945047	-0.009668346	-0.017556298	-0.015779878	0.038580479	0.014751521	0.014172815	0.025967915	0.028120438	0.687522865	0.279737757	0.495128036	0.508086141	0.582015173	4.37E-04	0.002546585	0.865767635	580	35.49022718	16	0.003403593	IDP dMRI TBSS L2 Medial lemniscus L	Trunk fat mass	-0.089804813	3.88E-68	nIDP	done	NA	NA
595	ukb-b-1096	BIG40_1707	IDP_dMRI_TBSS_L2_Medial_lemniscus_L	Heel bone mineral density (BMD), manual entry (left) || id:ukb-b-1096	226	-0.040099481	-0.07446527	-0.062525629	-0.063094557	-0.056112602	0.051712219	0.037467904	0.025436746	0.104528804	0.108955724	0.438900334	0.046873484	0.013968094	0.546711471	0.607055996	-9.53E-04	0.00191315	0.618716375	581	324.2253351	224	1.33E-05	IDP dMRI TBSS L2 Medial lemniscus L	Heel bone mineral density (BMD), manual entry (left)	-0.097664038	1.43E-09	nIDP	NA	NA	NA
596	BIG40_1707	ukb-b-1096	Heel bone mineral density (BMD), manual entry (left)Heel bone mineral density (BMD) (left) || id:ukb-b-1096	IDP_dMRI_TBSS_L2_Medial_lemniscus_L	18	0.02619278	-0.025561837	0.005155034	-0.017173109	-0.013998875	0.084928524	0.024391076	0.031311389	0.040094732	0.038355712	0.761749703	0.294638819	0.869229182	0.673800414	0.71963102	-0.001502724	0.005613417	0.79234891	581	59.01590753	16	7.66E-07	IDP dMRI TBSS L2 Medial lemniscus L	Heel bone mineral density (BMD), manual entry (left)	-0.097664038	1.43E-09	nIDP	done	NA	NA
597	ukb-b-4657	BIG40_1707	IDP_dMRI_TBSS_L2_Medial_lemniscus_L	Heel bone mineral density (BMD), manual entry (right) || id:ukb-b-4657	223	0.013261593	-0.048823393	-0.05881638	0.052427874	0.08860392	0.060092891	0.038851826	0.029236873	0.115344054	0.06715073	0.825541539	0.208878115	0.044249543	0.649888149	0.188368485	-0.002977099	0.002169827	0.171440814	582	383.2335308	221	7.76E-11	IDP dMRI TBSS L2 Medial lemniscus L	Heel bone mineral density (BMD), manual entry (right)	-0.098571967	7.64E-10	nIDP	NA	NA	NA
598	BIG40_1707	ukb-b-4657	Heel bone mineral density (BMD), manual entry (right)Heel bone mineral density (BMD) (right) || id:ukb-b-4657	IDP_dMRI_TBSS_L2_Medial_lemniscus_L	18	-0.038648599	-0.031495468	-0.003300952	-0.03101471	-0.03101471	0.087137401	0.021648127	0.032253433	0.03623834	0.033770731	0.663317041	0.145701966	0.918483464	0.403981025	0.371261769	0.002525226	0.005759984	0.666951965	582	62.7183732	16	1.81E-07	IDP dMRI TBSS L2 Medial lemniscus L	Heel bone mineral density (BMD), manual entry (right)	-0.098571967	7.64E-10	nIDP	done	NA	NA
599	ukb-b-19393	BIG40_1706	IDP_dMRI_TBSS_L2_Medial_lemniscus_R	Whole body fat mass || id:ukb-b-19393	443	-0.067187954	-0.03917657	-0.071851019	0.134687106	0.046286473	0.094134543	0.055396178	0.034784895	0.182986362	0.124803437	0.475763128	0.479437796	0.038868061	0.462090722	0.710908333	-8.47E-05	0.00158847	0.957501998	583	537.3250605	441	0.001123361	IDP dMRI TBSS L2 Medial lemniscus R	Whole body fat mass	-0.090645998	2.26E-69	nIDP	NA	NA	NA
600	BIG40_1706	ukb-b-19393	Whole body fat massWhole body fat mass || id:ukb-b-19393	IDP_dMRI_TBSS_L2_Medial_lemniscus_R	11	-0.064232919	0.01873183	0.003382641	0.034749995	0.030365283	0.04944954	0.020564796	0.020481282	0.044815188	0.041360644	0.226248352	0.36236455	0.868819894	0.45604474	0.479711994	0.004589941	0.003089211	0.171496855	583	21.49790034	9	0.010614023	IDP dMRI TBSS L2 Medial lemniscus R	Whole body fat mass	-0.090645998	2.26E-69	nIDP	done	NA	NA
601	ukb-b-18096	BIG40_1706	IDP_dMRI_TBSS_L2_Medial_lemniscus_R	Leg fat mass (right) || id:ukb-b-18096	420	-0.148996748	-0.05006011	-0.089982874	0.209223744	-0.069281295	0.112194571	0.069308766	0.041256402	0.217401689	0.144036317	0.184895852	0.470124353	0.029178645	0.336412186	0.630768426	8.78E-04	0.001552039	0.571902739	584	446.2598517	418	0.16375944	IDP dMRI TBSS L2 Medial lemniscus R	Leg fat mass (right)	-0.082130766	2.74E-57	nIDP	NA	NA	NA
602	BIG40_1706	ukb-b-18096	Leg fat mass (right)Leg fat mass (right) || id:ukb-b-18096	IDP_dMRI_TBSS_L2_Medial_lemniscus_R	11	-0.054581235	0.007957809	0.009747089	0.050943551	0.04483008	0.043823026	0.018146773	0.018421484	0.045825516	0.041290896	0.24439974	0.661005959	0.596725457	0.292285511	0.3030846	0.004366731	0.00273767	0.145164598	584	25.09197645	9	0.002871104	IDP dMRI TBSS L2 Medial lemniscus R	Leg fat mass (right)	-0.082130766	2.74E-57	nIDP	done	NA	NA
603	ukb-b-6704	BIG40_1706	IDP_dMRI_TBSS_L2_Medial_lemniscus_R	Arm fat mass (right) || id:ukb-b-6704	448	-0.056484889	-0.070964525	-0.107041413	0.102549793	-0.064690622	0.088977098	0.054945247	0.033620707	0.162567265	0.112258768	0.525868054	0.196513082	0.001453583	0.528484188	0.564727178	-9.27E-04	0.001509901	0.539683201	585	515.4985362	446	0.012607789	IDP dMRI TBSS L2 Medial lemniscus R	Arm fat mass (right)	-0.081852376	6.53E-57	nIDP	NA	NA	NA
604	BIG40_1706	ukb-b-6704	Arm fat mass (right)Arm fat mass (right) || id:ukb-b-6704	IDP_dMRI_TBSS_L2_Medial_lemniscus_R	11	-0.065915796	0.0149499	0.004083357	0.040838101	0.038347121	0.045867225	0.020581832	0.01945167	0.042637918	0.039315473	0.184530067	0.467615726	0.833727588	0.360752444	0.35238084	0.004751731	0.002865411	0.131631313	585	18.27595432	9	0.032103652	IDP dMRI TBSS L2 Medial lemniscus R	Arm fat mass (right)	-0.081852376	6.53E-57	nIDP	done	NA	NA
605	ukb-b-20044	BIG40_1706	IDP_dMRI_TBSS_L2_Medial_lemniscus_R	Trunk fat mass || id:ukb-b-20044	446	-0.136961299	-0.038804	-0.090781488	0.141625822	0.057303351	0.094935283	0.052094044	0.034299839	0.186685534	0.124892397	0.149815509	0.456342077	0.00812807	0.448473689	0.646586173	8.70E-04	0.001668098	0.602113313	586	559.6692415	444	1.53E-04	IDP dMRI TBSS L2 Medial lemniscus R	Trunk fat mass	-0.090886767	8.55E-70	nIDP	NA	NA	NA
606	BIG40_1706	ukb-b-20044	Trunk fat massTrunk fat mass || id:ukb-b-20044	IDP_dMRI_TBSS_L2_Medial_lemniscus_R	11	-0.057786662	0.001189082	0.002542825	0.011384423	0.007837697	0.052757304	0.021440002	0.021194981	0.044021366	0.042171061	0.301816444	0.955771277	0.904504556	0.801180206	0.856274417	0.004095399	0.003295888	0.245422568	586	23.01564663	9	0.006161273	IDP dMRI TBSS L2 Medial lemniscus R	Trunk fat mass	-0.090886767	8.55E-70	nIDP	done	NA	NA
607	ukb-b-1096	BIG40_1698	IDP_dMRI_TBSS_L2_Middle_cerebellar_peduncle	Heel bone mineral density (BMD), manual entry (left) || id:ukb-b-1096	226	-0.150222009	-0.134644857	-0.081439174	-0.252574376	-0.215802585	0.053499916	0.037097911	0.026428641	0.107171045	0.095808205	0.00542671	2.84E-04	0.002059783	0.019294487	0.025259153	0.002924228	0.00197926	0.140963585	587	347.0040561	224	2.50E-07	IDP dMRI TBSS L2 Middle cerebellar peduncle	Heel bone mineral density (BMD), manual entry (left)	-0.098750091	7.99E-10	nIDP	NA	NA	NA
608	BIG40_1698	ukb-b-1096	Heel bone mineral density (BMD), manual entry (left)Heel bone mineral density (BMD) (left) || id:ukb-b-1096	IDP_dMRI_TBSS_L2_Middle_cerebellar_peduncle	15	0.156472152	9.58E-04	-0.140834884	-0.014698651	0.001028303	0.280033245	0.029833333	0.102876616	0.043537848	0.040108562	0.585820323	0.97438999	0.171009009	0.740668495	0.979907934	-0.021044464	0.01846573	0.274995971	587	474.3887094	13	4.00E-93	IDP dMRI TBSS L2 Middle cerebellar peduncle	Heel bone mineral density (BMD), manual entry (left)	-0.098750091	7.99E-10	nIDP	done	NA	NA
609	ukb-b-4657	BIG40_1698	IDP_dMRI_TBSS_L2_Middle_cerebellar_peduncle	Heel bone mineral density (BMD), manual entry (right) || id:ukb-b-4657	223	-0.057800386	-0.085233021	-0.068777295	-0.225428988	-0.175366533	0.058702586	0.040890566	0.028441737	0.118501216	0.075677499	0.32588208	0.037122187	0.015598275	0.058421681	0.021399088	-4.53E-04	0.002119593	0.830823441	588	365.6724276	221	3.16E-09	IDP dMRI TBSS L2 Middle cerebellar peduncle	Heel bone mineral density (BMD), manual entry (right)	-0.092482005	6.83E-09	nIDP	NA	NA	NA
610	BIG40_1698	ukb-b-4657	Heel bone mineral density (BMD), manual entry (right)Heel bone mineral density (BMD) (right) || id:ukb-b-4657	IDP_dMRI_TBSS_L2_Middle_cerebellar_peduncle	15	0.166052595	-0.038120886	-0.144170506	-0.044843196	-0.028745846	0.283811633	0.028909661	0.104542435	0.04174572	0.041820132	0.568510658	0.187295849	0.167875618	0.300899776	0.503079337	-0.02195498	0.018711861	0.261717822	588	491.3020401	13	1.03E-96	IDP dMRI TBSS L2 Middle cerebellar peduncle	Heel bone mineral density (BMD), manual entry (right)	-0.092482005	6.83E-09	nIDP	done	NA	NA
611	ukb-b-7992	BIG40_1723	IDP_dMRI_TBSS_L2_Superior_corona_radiata_L	Diastolic blood pressure, automated reading || id:ukb-b-7992	287	0.281438668	0.191690221	0.19952996	-0.071004246	-4.04E-04	0.15070375	0.06499262	0.051944496	0.233758966	0.2036189	0.062858685	0.003183759	1.22E-04	0.761539353	0.99841982	-0.001501749	0.002593339	0.562993135	605	496.4315445	285	1.19E-13	IDP dMRI TBSS L2 Superior corona radiata L	Diastolic blood pressure, automated reading	0.084689239	3.80E-60	nIDP	NA	NA	NA
612	BIG40_1723	ukb-b-7992	Diastolic blood pressure, automated readingDiastolic blood pressure, automated reading || id:ukb-b-7992	IDP_dMRI_TBSS_L2_Superior_corona_radiata_L	3	-2.704885074	0.047051658	0.106852052	0.036541817	0.038475236	0.60459437	0.031520176	0.06973747	0.03293887	0.027311689	0.139995724	0.135503342	0.125472027	0.382792644	0.294264051	0.184618858	0.039673334	0.134755891	605	0.019849552	1	0.887958077	IDP dMRI TBSS L2 Superior corona radiata L	Diastolic blood pressure, automated reading	0.084689239	3.80E-60	nIDP	done	NA	NA
613	ukb-b-20175	BIG40_1723	IDP_dMRI_TBSS_L2_Superior_corona_radiata_L	Systolic blood pressure, automated reading || id:ukb-b-20175	289	0.403432807	0.209155587	0.212922532	0.127346558	0.127346558	0.149151605	0.06228212	0.051518922	0.219823728	0.235398963	0.007241895	7.85E-04	3.58E-05	0.562831409	0.588938296	-0.003497729	0.002570359	0.174646538	606	488.0962069	287	1.24E-12	IDP dMRI TBSS L2 Superior corona radiata L	Systolic blood pressure, automated reading	0.084262352	1.47E-59	nIDP	NA	NA	NA
614	BIG40_1723	ukb-b-20175	Systolic blood pressure, automated readingSystolic blood pressure, automated reading || id:ukb-b-20175	IDP_dMRI_TBSS_L2_Superior_corona_radiata_L	3	0.405273884	0.008336032	0.023716426	0.001190517	-0.003546731	1.429716647	0.029094352	0.036657812	0.041420409	0.03647605	0.824153895	0.774482025	0.517652758	0.979680343	0.931406762	-0.025053397	0.093818822	0.833873376	606	5.561512469	1	0.018359546	IDP dMRI TBSS L2 Superior corona radiata L	Systolic blood pressure, automated reading	0.084262352	1.47E-59	nIDP	done	NA	NA
615	ukb-b-7992	BIG40_1741	IDP_dMRI_TBSS_L2_Superior_fronto-occipital_fasciculus_L	Diastolic blood pressure, automated reading || id:ukb-b-7992	287	0.185485705	0.195300761	0.166787674	-0.056939687	0.438958705	0.138939985	0.064209851	0.047862537	0.231040795	0.238230857	0.182939802	0.002353234	4.93E-04	0.805511756	0.066425714	-3.43E-04	0.002390893	0.886088534	607	421.9323589	285	2.35E-07	IDP dMRI TBSS L2 Superior fronto-occipital fasciculus L	Diastolic blood pressure, automated reading	0.081842137	1.13E-52	nIDP	NA	NA	NA
616	BIG40_1741	ukb-b-7992	Diastolic blood pressure, automated readingDiastolic blood pressure, automated reading || id:ukb-b-7992	IDP_dMRI_TBSS_L2_Superior_fronto-occipital_fasciculus_L	4	-0.543127515	0.073420115	0.04996415	0.123274059	0.119650345	0.200905038	0.027160763	0.054086717	0.031988379	0.032650914	0.113918646	0.006868195	0.355601609	0.030863051	0.035133772	0.039773441	0.013337784	0.096459344	607	5.829869747	2	0.054207561	IDP dMRI TBSS L2 Superior fronto-occipital fasciculus L	Diastolic blood pressure, automated reading	0.081842137	1.13E-52	nIDP	done	NA	NA
617	ukb-b-3656	BIG40_1741	IDP_dMRI_TBSS_L2_Superior_fronto-occipital_fasciculus_L	Number of treatments/medications taken || id:ukb-b-3656	71	0.14809177	0.105372656	0.17471802	0.121129555	0.008487008	0.389327094	0.184309229	0.129697427	0.396292481	0.324649777	0.704832724	0.567513949	0.177941533	0.760772981	0.979218428	3.33E-04	0.004587437	0.942335344	608	89.4177706	69	0.049803886	IDP dMRI TBSS L2 Superior fronto-occipital fasciculus L	Number of treatments/medications taken	0.115003434	7.93E-09	nIDP	NA	NA	NA
618	BIG40_1741	ukb-b-3656	Number of treatments/medications takenNumber of treatments/medications taken || id:ukb-b-3656	IDP_dMRI_TBSS_L2_Superior_fronto-occipital_fasciculus_L	4	0.238204305	0.003742916	0.006854902	-0.023611382	-0.026240107	0.17247117	0.017423941	0.027555685	0.042254186	0.048320507	0.301312134	0.829911929	0.803542228	0.615301124	0.624849884	-0.015514834	0.011450287	0.308178383	608	6.708533739	2	0.034934973	IDP dMRI TBSS L2 Superior fronto-occipital fasciculus L	Number of treatments/medications taken	0.115003434	7.93E-09	nIDP	done	NA	NA
619	ukb-b-7992	BIG40_1740	IDP_dMRI_TBSS_L2_Superior_fronto-occipital_fasciculus_R	Diastolic blood pressure, automated reading || id:ukb-b-7992	287	0.161339088	0.315117943	0.203815064	0.564584381	0.482880152	0.142180167	0.062425383	0.048985452	0.187135072	0.169019601	0.257433131	4.47E-07	3.17E-05	0.002782654	0.004591177	7.79E-04	0.002446647	0.750491386	609	441.8370486	285	7.02E-09	IDP dMRI TBSS L2 Superior fronto-occipital fasciculus R	Diastolic blood pressure, automated reading	0.085388077	1.52E-58	nIDP	NA	NA	NA
620	BIG40_1740	ukb-b-7992	Diastolic blood pressure, automated readingDiastolic blood pressure, automated reading || id:ukb-b-7992	IDP_dMRI_TBSS_L2_Superior_fronto-occipital_fasciculus_R	3	-0.742262828	0.11847498	0.052096974	0.119658064	0.120127827	0.550456929	0.026922057	0.071385496	0.030149634	0.028724889	0.406226371	1.08E-05	0.465513824	0.058016459	0.052699002	0.054649006	0.03766374	0.384159546	609	9.231815006	1	0.002378458	IDP dMRI TBSS L2 Superior fronto-occipital fasciculus R	Diastolic blood pressure, automated reading	0.085388077	1.52E-58	nIDP	done	NA	NA
621	ukb-b-7992	BIG40_1769	IDP_dMRI_TBSS_L3_Anterior_corona_radiata_L	Diastolic blood pressure, automated reading || id:ukb-b-7992	287	0.263296119	0.238862348	0.203703913	0.348047497	0.376102603	0.146605936	0.064806519	0.050518758	0.227911407	0.196992767	0.073562443	2.28E-04	5.52E-05	0.127836936	0.057234258	-0.001092588	0.002522823	0.665283161	610	469.7944555	285	3.19E-11	IDP dMRI TBSS L3 Anterior corona radiata L	Diastolic blood pressure, automated reading	0.096863807	4.98E-78	nIDP	NA	NA	NA
622	BIG40_1769	ukb-b-7992	Diastolic blood pressure, automated readingDiastolic blood pressure, automated reading || id:ukb-b-7992	IDP_dMRI_TBSS_L3_Anterior_corona_radiata_L	10	-0.025628728	0.00663518	0.008220125	-0.003488922	0.011540575	0.071676588	0.016212975	0.021715888	0.030365313	0.019640471	0.729921795	0.682355297	0.705036576	0.91104835	0.571252449	0.002739085	0.005502006	0.631995568	610	43.4051889	8	7.37E-07	IDP dMRI TBSS L3 Anterior corona radiata L	Diastolic blood pressure, automated reading	0.096863807	4.98E-78	nIDP	done	NA	NA
623	ukb-b-20175	BIG40_1769	IDP_dMRI_TBSS_L3_Anterior_corona_radiata_L	Systolic blood pressure, automated reading || id:ukb-b-20175	289	0.291800968	0.295297749	0.154347762	0.376772475	0.397338788	0.1571603	0.065033859	0.054192397	0.214121975	0.233882797	0.064377084	5.61E-06	0.004397499	0.079534613	0.090421713	-0.0025236	0.002708365	0.352233304	611	541.9142169	287	6.70E-18	IDP dMRI TBSS L3 Anterior corona radiata L	Systolic blood pressure, automated reading	0.087775634	2.36E-64	nIDP	NA	NA	NA
624	BIG40_1769	ukb-b-20175	Systolic blood pressure, automated readingSystolic blood pressure, automated reading || id:ukb-b-20175	IDP_dMRI_TBSS_L3_Anterior_corona_radiata_L	10	-0.001753526	0.018058759	-0.011030125	-0.028632698	0.025652855	0.076974049	0.016020602	0.022992431	0.029771963	0.019981517	0.982383131	0.259649071	0.631420431	0.361308696	0.231267071	-7.51E-04	0.005908901	0.902038267	611	49.82868663	8	4.41E-08	IDP dMRI TBSS L3 Anterior corona radiata L	Systolic blood pressure, automated reading	0.087775634	2.36E-64	nIDP	done	NA	NA
625	ukb-b-7992	BIG40_1768	IDP_dMRI_TBSS_L3_Anterior_corona_radiata_R	Diastolic blood pressure, automated reading || id:ukb-b-7992	287	0.230623632	0.249477319	0.178004328	0.386625164	0.400622789	0.152277736	0.066462724	0.052468146	0.242874285	0.218199566	0.131008953	1.74E-04	6.92E-04	0.112517744	0.067389951	-9.65E-04	0.00262042	0.713025032	612	506.843318	285	1.20E-14	IDP dMRI TBSS L3 Anterior corona radiata R	Diastolic blood pressure, automated reading	0.095918825	1.24E-76	nIDP	NA	NA	NA
626	BIG40_1768	ukb-b-7992	Diastolic blood pressure, automated readingDiastolic blood pressure, automated reading || id:ukb-b-7992	IDP_dMRI_TBSS_L3_Anterior_corona_radiata_R	8	-0.021083553	0.001576539	-0.001479771	-0.024980786	0.010636692	0.085574379	0.015322162	0.024557309	0.030410929	0.016677472	0.813602919	0.918048135	0.951950269	0.438472873	0.543902268	0.001615977	0.006710046	0.81770553	612	38.28652444	6	9.87E-07	IDP dMRI TBSS L3 Anterior corona radiata R	Diastolic blood pressure, automated reading	0.095918825	1.24E-76	nIDP	done	NA	NA
627	ukb-b-20175	BIG40_1768	IDP_dMRI_TBSS_L3_Anterior_corona_radiata_R	Systolic blood pressure, automated reading || id:ukb-b-20175	289	0.273291175	0.20480124	0.15500864	0.349095115	0.274303842	0.156085427	0.066350581	0.053801127	0.234127386	0.242568849	0.081030185	0.002024235	0.003962382	0.137043404	0.259067962	-0.002171624	0.002689834	0.420136211	613	534.5140409	287	3.88E-17	IDP dMRI TBSS L3 Anterior corona radiata R	Systolic blood pressure, automated reading	0.082421311	5.35E-57	nIDP	NA	NA	NA
628	BIG40_1768	ukb-b-20175	Systolic blood pressure, automated readingSystolic blood pressure, automated reading || id:ukb-b-20175	IDP_dMRI_TBSS_L3_Anterior_corona_radiata_R	8	-0.005473205	0.002465565	-0.015684981	-0.023970736	0.019405325	0.091219861	0.015751831	0.026083306	0.028156714	0.017083477	0.954104079	0.875618738	0.54761239	0.422748846	0.293383005	-8.42E-04	0.007153083	0.910156626	613	43.30425157	6	1.02E-07	IDP dMRI TBSS L3 Anterior corona radiata R	Systolic blood pressure, automated reading	0.082421311	5.35E-57	nIDP	done	NA	NA
629	ukb-b-3656	BIG40_1768	IDP_dMRI_TBSS_L3_Anterior_corona_radiata_R	Number of treatments/medications taken || id:ukb-b-3656	71	-0.172958501	0.021657382	0.143626925	0.143427843	0.143427843	0.460953865	0.195300756	0.154141464	0.451420298	0.36711797	0.708648781	0.911701623	0.351446906	0.751638857	0.697215861	0.003959862	0.00543141	0.468428137	614	125.3449823	69	3.96E-05	IDP dMRI TBSS L3 Anterior corona radiata R	Number of treatments/medications taken	0.117484147	1.46E-09	nIDP	NA	NA	NA
630	BIG40_1768	ukb-b-3656	Number of treatments/medications takenNumber of treatments/medications taken || id:ukb-b-3656	IDP_dMRI_TBSS_L3_Anterior_corona_radiata_R	8	0.04608364	-0.001762401	-0.009583291	0.008308743	0.003129067	0.059699448	0.013143196	0.018363661	0.023819208	0.014853092	0.469459721	0.893329629	0.601766656	0.737477187	0.839147767	-0.004588616	0.004681047	0.364817039	614	29.0822935	6	5.87E-05	IDP dMRI TBSS L3 Anterior corona radiata R	Number of treatments/medications taken	0.117484147	1.46E-09	nIDP	done	NA	NA
631	ukb-b-6503	BIG40_1763	IDP_dMRI_TBSS_L3_Anterior_limb_of_internal_capsule_L	Systolic blood pressure, manual reading || id:ukb-b-6503	4	0.105024085	0.346973965	0.453276059	0.249477083	0.264182474	0.99667051	0.149610718	0.157533328	0.229712905	0.21356139	0.925694657	0.020385359	0.004010504	0.356932758	0.304080095	0.017306244	0.048648511	0.75605308	615	4.811035722	2	0.090218763	IDP dMRI TBSS L3 Anterior limb of internal capsule L	Systolic blood pressure, manual reading	0.120115406	2.19E-10	nIDP	NA	NA	NA
632	BIG40_1763	ukb-b-6503	Systolic blood pressure, manual readingSystolic blood pressure, manual reading || id:ukb-b-6503	IDP_dMRI_TBSS_L3_Anterior_limb_of_internal_capsule_L	7	-0.408976449	-0.045207859	-0.066201602	-0.116959376	-0.081090929	0.365096903	0.063843784	0.091499114	0.092819785	0.075536603	0.313537069	0.47888242	0.469359375	0.254434995	0.324298769	0.027380709	0.028223698	0.376536912	615	24.54535475	5	1.71E-04	IDP dMRI TBSS L3 Anterior limb of internal capsule L	Systolic blood pressure, manual reading	0.120115406	2.19E-10	nIDP	done	NA	NA
633	ukb-b-18240	BIG40_1763	IDP_dMRI_TBSS_L3_Anterior_limb_of_internal_capsule_L	Diastolic blood pressure, manual reading || id:ukb-b-18240	9	0.201517132	0.223062903	0.258337112	0.240720326	0.005796038	0.401010106	0.133098247	0.12691681	0.242347074	0.251055518	0.630719504	0.093752556	0.041802216	0.349659388	0.982146592	0.003011285	0.020003061	0.884583803	616	17.42402647	7	0.014857364	IDP dMRI TBSS L3 Anterior limb of internal capsule L	Diastolic blood pressure, manual reading	0.127368873	4.53E-12	nIDP	NA	NA	NA
634	BIG40_1763	ukb-b-18240	Diastolic blood pressure, manual readingDiastolic blood pressure, manual reading || id:ukb-b-18240	IDP_dMRI_TBSS_L3_Anterior_limb_of_internal_capsule_L	7	-0.035847584	0.02326781	0.085954528	0.009658216	0.021977211	0.305307063	0.062229832	0.071378546	0.097246688	0.087296013	0.911102051	0.708477813	0.228509673	0.924122011	0.809631747	0.00972965	0.02360197	0.697243277	616	17.16307346	5	0.004200685	IDP dMRI TBSS L3 Anterior limb of internal capsule L	Diastolic blood pressure, manual reading	0.127368873	4.53E-12	nIDP	done	NA	NA
635	ukb-b-7992	BIG40_1763	IDP_dMRI_TBSS_L3_Anterior_limb_of_internal_capsule_L	Diastolic blood pressure, automated reading || id:ukb-b-7992	287	0.313124048	0.185661793	0.222938176	0.067310178	0.139885741	0.153292694	0.062360621	0.052841802	0.234757554	0.209950849	0.042006583	0.002908675	2.45E-05	0.77453272	0.505770172	-0.001653504	0.00263789	0.531273599	617	513.6276425	285	2.61E-15	IDP dMRI TBSS L3 Anterior limb of internal capsule L	Diastolic blood pressure, automated reading	0.105154164	1.84E-90	nIDP	NA	NA	NA
636	BIG40_1763	ukb-b-7992	Diastolic blood pressure, automated readingDiastolic blood pressure, automated reading || id:ukb-b-7992	IDP_dMRI_TBSS_L3_Anterior_limb_of_internal_capsule_L	7	0.083698114	0.042497192	0.063384645	0.004265672	0.00585319	0.109644656	0.024306507	0.025421298	0.051305669	0.059667391	0.479698592	0.080396956	0.012653771	0.936442841	0.925050349	-0.001627853	0.008500571	0.855668201	617	25.61683891	5	1.06E-04	IDP dMRI TBSS L3 Anterior limb of internal capsule L	Diastolic blood pressure, automated reading	0.105154164	1.84E-90	nIDP	done	NA	NA
637	ukb-b-20175	BIG40_1763	IDP_dMRI_TBSS_L3_Anterior_limb_of_internal_capsule_L	Systolic blood pressure, automated reading || id:ukb-b-20175	289	0.258828382	0.208122593	0.121140563	0.34167021	0.34167021	0.167301368	0.066762596	0.057678783	0.224056901	0.193899217	0.122946219	0.001824828	0.035705789	0.128374891	0.079112881	-0.002527907	0.00288313	0.381332543	618	614.1029925	287	6.88E-26	IDP dMRI TBSS L3 Anterior limb of internal capsule L	Systolic blood pressure, automated reading	0.089673324	3.35E-66	nIDP	NA	NA	NA
638	BIG40_1763	ukb-b-20175	Systolic blood pressure, automated readingSystolic blood pressure, automated reading || id:ukb-b-20175	IDP_dMRI_TBSS_L3_Anterior_limb_of_internal_capsule_L	7	-0.059490545	-0.024923677	-0.021202202	-0.015662596	-0.028642685	0.116841386	0.018419878	0.027297276	0.033748012	0.025141698	0.632309503	0.17602819	0.437326969	0.658934341	0.298029991	0.003068388	0.009058822	0.748583211	618	28.93806135	5	2.38E-05	IDP dMRI TBSS L3 Anterior limb of internal capsule L	Systolic blood pressure, automated reading	0.089673324	3.35E-66	nIDP	done	NA	NA
639	ukb-b-7992	BIG40_1762	IDP_dMRI_TBSS_L3_Anterior_limb_of_internal_capsule_R	Diastolic blood pressure, automated reading || id:ukb-b-7992	287	0.221447352	0.298886359	0.263442857	0.503744155	0.338705818	0.154378094	0.067834185	0.053186949	0.231183294	0.178317617	0.152540793	1.05E-05	7.30E-07	0.030149164	0.058510996	7.70E-04	0.002656556	0.772154441	619	520.9226205	285	4.93E-16	IDP dMRI TBSS L3 Anterior limb of internal capsule R	Diastolic blood pressure, automated reading	0.103378035	8.48E-88	nIDP	NA	NA	NA
640	BIG40_1762	ukb-b-7992	Diastolic blood pressure, automated readingDiastolic blood pressure, automated reading || id:ukb-b-7992	IDP_dMRI_TBSS_L3_Anterior_limb_of_internal_capsule_R	9	-0.074364819	0.024498586	0.037169376	0.102620994	0.105452287	0.10078645	0.021739555	0.028833978	0.055057707	0.063761583	0.484602916	0.259779289	0.197369402	0.099336706	0.136755646	0.00978916	0.008491033	0.286802937	619	50.12315355	7	1.37E-08	IDP dMRI TBSS L3 Anterior limb of internal capsule R	Diastolic blood pressure, automated reading	0.103378035	8.48E-88	nIDP	done	NA	NA
641	ukb-b-20175	BIG40_1762	IDP_dMRI_TBSS_L3_Anterior_limb_of_internal_capsule_R	Systolic blood pressure, automated reading || id:ukb-b-20175	289	0.232270656	0.223481612	0.106869518	0.269741252	0.356445237	0.164902677	0.063398018	0.056840644	0.203025935	0.19563648	0.160056066	4.23E-04	0.060086245	0.185030103	0.06949551	-0.002302318	0.002841781	0.418515371	620	596.6093107	287	7.22E-24	IDP dMRI TBSS L3 Anterior limb of internal capsule R	Systolic blood pressure, automated reading	0.087689975	1.33E-63	nIDP	NA	NA	NA
642	BIG40_1762	ukb-b-20175	Systolic blood pressure, automated readingSystolic blood pressure, automated reading || id:ukb-b-20175	IDP_dMRI_TBSS_L3_Anterior_limb_of_internal_capsule_R	9	-0.178737329	-0.019591348	-0.019525626	-0.008262315	-0.021289047	0.081179705	0.018312204	0.026899749	0.029017481	0.024162914	0.063566701	0.284685932	0.467920635	0.783078382	0.403976019	0.013974759	0.006839735	0.08033584	620	32.3560913	7	3.49E-05	IDP dMRI TBSS L3 Anterior limb of internal capsule R	Systolic blood pressure, automated reading	0.087689975	1.33E-63	nIDP	done	NA	NA
643	ukb-b-3656	BIG40_1762	IDP_dMRI_TBSS_L3_Anterior_limb_of_internal_capsule_R	Number of treatments/medications taken || id:ukb-b-3656	71	0.672172793	0.401719926	0.388899919	0.943049466	0.672068281	0.426837306	0.198666237	0.142697685	0.469701292	0.338563411	0.119882687	0.043167619	0.006423502	0.048529476	0.051057539	-0.003543193	0.005029418	0.48349657	621	107.4781713	69	0.002085162	IDP dMRI TBSS L3 Anterior limb of internal capsule R	Number of treatments/medications taken	0.089223591	5.26E-62	nIDP	NA	NA	NA
644	BIG40_1762	ukb-b-3656	Number of treatments/medications takenNumber of treatments/medications taken || id:ukb-b-3656	IDP_dMRI_TBSS_L3_Anterior_limb_of_internal_capsule_R	9	0.046147473	-0.007407369	0.001060463	-0.031151995	0.039565593	0.048491429	0.014805671	0.013541761	0.028474615	0.033018191	0.372963019	0.616859459	0.937581019	0.3057866	0.265093169	-0.003956622	0.004084734	0.364995183	621	18.08749969	7	0.011581397	IDP dMRI TBSS L3 Anterior limb of internal capsule R	Number of treatments/medications taken	0.089223591	5.26E-62	nIDP	done	NA	NA
645	ukb-b-845	BIG40_1752	IDP_dMRI_TBSS_L3_Corticospinal_tract_R	Heel quantitative ultrasound index (QUI), direct entry (left) || id:ukb-b-845	220	-0.149178559	-0.099387465	-0.080056221	-0.208650516	-0.20057986	0.053697597	0.037590337	0.026548418	0.11757131	0.125179823	0.005944121	0.008194159	0.00256573	0.077341217	0.11052316	0.002921037	0.001974185	0.140419171	622	329.960997	218	1.44E-06	IDP dMRI TBSS L3 Corticospinal tract R	Heel quantitative ultrasound index (QUI), direct entry (left)	-0.081077669	4.16E-42	nIDP	NA	NA	NA
646	BIG40_1752	ukb-b-845	Heel quantitative ultrasound index (QUI), direct entry (left)Heel quantitative ultrasound index (QUI), direct entry (left) || id:ukb-b-845	IDP_dMRI_TBSS_L3_Corticospinal_tract_R	19	-0.023956065	0.021954992	-0.025803767	0.045919515	0.044555702	0.104112342	0.023521131	0.033767073	0.037928686	0.038258776	0.820761433	0.350605384	0.444766242	0.241675601	0.25938923	-1.32E-04	0.007000852	0.985198661	622	82.00514471	17	1.69E-10	IDP dMRI TBSS L3 Corticospinal tract R	Heel quantitative ultrasound index (QUI), direct entry (left)	-0.081077669	4.16E-42	nIDP	done	NA	NA
647	ukb-b-5463	BIG40_1752	IDP_dMRI_TBSS_L3_Corticospinal_tract_R	Heel quantitative ultrasound index (QUI), direct entry (right) || id:ukb-b-5463	227	-0.089834308	-0.103052107	-0.091192028	-0.277762979	-0.150438664	0.057687771	0.040545269	0.02809518	0.104452402	0.093839532	0.120816476	0.011032885	0.00117111	0.008392339	0.110298608	-5.58E-05	0.002070504	0.978510666	623	370.4819124	225	3.35E-09	IDP dMRI TBSS L3 Corticospinal tract R	Heel quantitative ultrasound index (QUI), direct entry (right)	-0.08131921	1.28E-42	nIDP	NA	NA	NA
648	BIG40_1752	ukb-b-5463	Heel quantitative ultrasound index (QUI), direct entry (right)Heel quantitative ultrasound index (QUI), direct entry (right) || id:ukb-b-5463	IDP_dMRI_TBSS_L3_Corticospinal_tract_R	19	-0.118612083	0.00523378	-0.047443452	-2.31E-04	-0.002951791	0.106972728	0.023177213	0.0351973	0.038944004	0.037255902	0.282954056	0.821344723	0.177681298	0.995341155	0.937723757	0.00507675	0.007193356	0.489899492	623	87.42769885	17	1.79E-11	IDP dMRI TBSS L3 Corticospinal tract R	Heel quantitative ultrasound index (QUI), direct entry (right)	-0.08131921	1.28E-42	nIDP	done	NA	NA
649	ukb-d-30210_irnt	BIG40_1752	IDP_dMRI_TBSS_L3_Corticospinal_tract_R	Eosinophill percentage || id:ukb-d-30210_irnt	319	-0.052486523	-0.10092109	-0.070924331	-0.037705589	-0.107072251	0.047664988	0.038595495	0.024341574	0.08948258	0.049999937	0.271664766	0.008926895	0.003571594	0.673767029	0.032997617	-6.25E-04	0.001387466	0.652937892	625	359.5970442	317	0.049717337	IDP dMRI TBSS L3 Corticospinal tract R	Eosinophill percentage	-0.085405525	8.46E-09	nIDP	NA	NA	NA
650	BIG40_1752	ukb-d-30210_irnt	Eosinophill percentageEosinophill percentage || id:ukb-d-30210_irnt	IDP_dMRI_TBSS_L3_Corticospinal_tract_R	20	-0.019239029	0.018194968	0.02103234	0.021560163	0.030783119	0.03894014	0.015725237	0.013748281	0.028073516	0.025049053	0.627234154	0.24724979	0.126062273	0.451933451	0.234108051	0.002937972	0.002660066	0.283933831	625	29.42822417	18	0.043390253	IDP dMRI TBSS L3 Corticospinal tract R	Eosinophill percentage	-0.085405525	8.46E-09	nIDP	done	NA	NA
651	ukb-b-7992	BIG40_1779	IDP_dMRI_TBSS_L3_External_capsule_L	Diastolic blood pressure, automated reading || id:ukb-b-7992	287	0.329478185	0.182323807	0.218554389	0.303667392	0.237379367	0.144995408	0.064870089	0.050005925	0.231702521	0.231105599	0.023811179	0.004944937	1.24E-05	0.191047223	0.305219287	-0.002033726	0.00249511	0.415704569	626	459.5315322	285	2.45E-10	IDP dMRI TBSS L3 External capsule L	Diastolic blood pressure, automated reading	0.100092378	1.35E-82	nIDP	NA	NA	NA
652	BIG40_1779	ukb-b-7992	Diastolic blood pressure, automated readingDiastolic blood pressure, automated reading || id:ukb-b-7992	IDP_dMRI_TBSS_L3_External_capsule_L	5	-0.019990396	0.026871105	0.064468339	0.029990633	0.019270934	0.146154008	0.018172803	0.043006708	0.030442621	0.018960792	0.899870735	0.139235495	0.133865885	0.380322657	0.366935784	0.007340125	0.012031967	0.584931728	626	36.83674025	3	4.98E-08	IDP dMRI TBSS L3 External capsule L	Diastolic blood pressure, automated reading	0.100092378	1.35E-82	nIDP	done	NA	NA
653	ukb-b-20175	BIG40_1779	IDP_dMRI_TBSS_L3_External_capsule_L	Systolic blood pressure, automated reading || id:ukb-b-20175	289	0.427312566	0.322509088	0.277667369	0.321833255	0.383985544	0.137824055	0.062575969	0.047564024	0.209420019	0.186267661	0.002124513	2.55E-07	5.29E-09	0.125444182	0.040155337	-0.002747461	0.002375154	0.248336186	627	416.7731917	287	8.26E-07	IDP dMRI TBSS L3 External capsule L	Systolic blood pressure, automated reading	0.104830097	1.85E-90	nIDP	NA	NA	NA
654	BIG40_1779	ukb-b-20175	Systolic blood pressure, automated readingSystolic blood pressure, automated reading || id:ukb-b-20175	IDP_dMRI_TBSS_L3_External_capsule_L	5	0.015320636	0.02240634	0.013231835	0.047033179	0.030353764	0.089215322	0.017674421	0.024765217	0.030559627	0.020867367	0.874582973	0.204895492	0.593140143	0.198622011	0.219464977	-1.82E-04	0.007344703	0.981832963	627	13.66267035	3	0.0034022	IDP dMRI TBSS L3 External capsule L	Systolic blood pressure, automated reading	0.104830097	1.85E-90	nIDP	done	NA	NA
655	ukb-b-6503	BIG40_1778	IDP_dMRI_TBSS_L3_External_capsule_R	Systolic blood pressure, manual reading || id:ukb-b-6503	4	-0.401802065	0.284050246	0.442920557	0.207295767	0.227814391	1.248534595	0.152709786	0.212874097	0.193216131	0.183805856	0.77811223	0.06287622	0.037464203	0.361954584	0.303308555	0.041977221	0.060940907	0.562111443	628	7.549451857	2	0.022943378	IDP dMRI TBSS L3 External capsule R	Systolic blood pressure, manual reading	0.112120343	3.11E-09	nIDP	NA	NA	NA
656	BIG40_1778	ukb-b-6503	Systolic blood pressure, manual readingSystolic blood pressure, manual reading || id:ukb-b-6503	IDP_dMRI_TBSS_L3_External_capsule_R	30	0.014936452	0.023652295	0.032171775	0.054499592	0.013461958	0.066039164	0.037930766	0.024083022	0.069366202	0.049205233	0.822707757	0.532913364	0.181591926	0.438427931	0.78634046	0.001246946	0.004448788	0.781316402	628	26.04773479	28	0.570420603	IDP dMRI TBSS L3 External capsule R	Systolic blood pressure, manual reading	0.112120343	3.11E-09	nIDP	done	NA	NA
657	ukb-b-7992	BIG40_1778	IDP_dMRI_TBSS_L3_External_capsule_R	Diastolic blood pressure, automated reading || id:ukb-b-7992	287	0.314902662	0.2908594	0.231027167	0.373475295	0.429652449	0.147563777	0.066655185	0.050865373	0.247627688	0.240550089	0.033695444	1.28E-05	5.57E-06	0.132603866	0.07513837	-0.001537816	0.002539316	0.545260677	629	475.9666625	285	9.08E-12	IDP dMRI TBSS L3 External capsule R	Diastolic blood pressure, automated reading	0.095468148	2.21E-75	nIDP	NA	NA	NA
658	BIG40_1778	ukb-b-7992	Diastolic blood pressure, automated readingDiastolic blood pressure, automated reading || id:ukb-b-7992	IDP_dMRI_TBSS_L3_External_capsule_R	30	-0.019606584	0.01692441	0.036997698	-0.001426304	0.008837789	0.037720245	0.01242003	0.014164749	0.018059161	0.01367749	0.607295697	0.172986358	0.00900259	0.937591371	0.523259405	0.004103154	0.002545018	0.118128095	629	103.957646	28	1.15E-10	IDP dMRI TBSS L3 External capsule R	Diastolic blood pressure, automated reading	0.095468148	2.21E-75	nIDP	done	NA	NA
659	ukb-b-20175	BIG40_1778	IDP_dMRI_TBSS_L3_External_capsule_R	Systolic blood pressure, automated reading || id:ukb-b-20175	289	0.394459777	0.321586434	0.314360082	0.268450784	0.296132768	0.140377859	0.063154671	0.04836392	0.211450576	0.177515258	0.005295002	3.54E-07	8.04E-11	0.205263629	0.096360808	-0.001470618	0.002419167	0.543732619	630	432.3621224	287	5.95E-08	IDP dMRI TBSS L3 External capsule R	Systolic blood pressure, automated reading	0.110697263	7.52E-101	nIDP	NA	NA	NA
660	BIG40_1778	ukb-b-20175	Systolic blood pressure, automated readingSystolic blood pressure, automated reading || id:ukb-b-20175	IDP_dMRI_TBSS_L3_External_capsule_R	30	-7.82E-04	0.022589014	0.023066864	0.005947222	0.02038512	0.028280754	0.011894204	0.010307196	0.023299791	0.016531629	0.978135103	0.057543251	0.025225113	0.800333288	0.227441525	0.001728833	0.001908186	0.372661989	630	58.15556825	28	6.97E-04	IDP dMRI TBSS L3 External capsule R	Systolic blood pressure, automated reading	0.110697263	7.52E-101	nIDP	done	NA	NA
661	ukb-b-1096	BIG40_1756	IDP_dMRI_TBSS_L3_Inferior_cerebellar_peduncle_R	Heel bone mineral density (BMD), manual entry (left) || id:ukb-b-1096	226	-0.065891512	-0.01499298	-0.026682301	-0.073201168	-0.044819294	0.050469309	0.035417669	0.024854502	0.086938573	0.046206873	0.193036151	0.67206238	0.283028921	0.400689154	0.333102826	0.001666895	0.001867106	0.372938885	631	308.7759158	224	1.48E-04	IDP dMRI TBSS L3 Inferior cerebellar peduncle R	Heel bone mineral density (BMD), manual entry (left)	-0.103689881	1.66E-10	nIDP	NA	NA	NA
662	BIG40_1756	ukb-b-1096	Heel bone mineral density (BMD), manual entry (left)Heel bone mineral density (BMD) (left) || id:ukb-b-1096	IDP_dMRI_TBSS_L3_Inferior_cerebellar_peduncle_R	18	0.03595316	0.023962149	0.013758087	-0.04071755	0.081668928	0.055812032	0.026615531	0.024244369	0.056539172	0.036062984	0.528584321	0.367956887	0.570391122	0.4812087	0.036897084	-0.001838984	0.004141169	0.662936541	631	45.35067176	16	1.23E-04	IDP dMRI TBSS L3 Inferior cerebellar peduncle R	Heel bone mineral density (BMD), manual entry (left)	-0.103689881	1.66E-10	nIDP	done	NA	NA
663	ukb-b-4657	BIG40_1756	IDP_dMRI_TBSS_L3_Inferior_cerebellar_peduncle_R	Heel bone mineral density (BMD), manual entry (right) || id:ukb-b-4657	223	-0.036678922	-0.005641544	-0.01253588	-0.028945419	-0.012920138	0.053409451	0.040409111	0.025889477	0.085240818	0.046818072	0.492960451	0.888967599	0.628238596	0.734499686	0.782831859	9.97E-04	0.001928445	0.605619472	632	302.6733438	221	2.16E-04	IDP dMRI TBSS L3 Inferior cerebellar peduncle R	Heel bone mineral density (BMD), manual entry (right)	-0.10572647	5.19E-11	nIDP	NA	NA	NA
664	BIG40_1756	ukb-b-4657	Heel bone mineral density (BMD), manual entry (right)Heel bone mineral density (BMD) (right) || id:ukb-b-4657	IDP_dMRI_TBSS_L3_Inferior_cerebellar_peduncle_R	18	0.055050524	-0.001113397	0.018671993	-0.055250049	0.108612678	0.064125524	0.027369119	0.028030065	0.058190254	0.048842886	0.40330507	0.967550376	0.505320579	0.355684118	0.040010261	-0.00301381	0.004757486	0.535366376	632	60.36986784	16	4.53E-07	IDP dMRI TBSS L3 Inferior cerebellar peduncle R	Heel bone mineral density (BMD), manual entry (right)	-0.10572647	5.19E-11	nIDP	done	NA	NA
665	ukb-b-19393	BIG40_1755	IDP_dMRI_TBSS_L3_Medial_lemniscus_L	Whole body fat mass || id:ukb-b-19393	443	-0.003337897	-0.078370369	-0.092223869	-0.067246995	-0.081186976	0.092421186	0.053269318	0.034192807	0.162376054	0.103703747	0.971206087	0.141234251	0.006993122	0.678969879	0.4341203	-0.001614433	0.001559555	0.301148189	633	517.9304069	441	0.00665099	IDP dMRI TBSS L3 Medial lemniscus L	Whole body fat mass	-0.082756666	6.15E-58	nIDP	NA	NA	NA
666	BIG40_1755	ukb-b-19393	Whole body fat massWhole body fat mass || id:ukb-b-19393	IDP_dMRI_TBSS_L3_Medial_lemniscus_L	11	-0.069724929	0.015662723	0.015648304	-0.014631814	-0.013724746	0.04408941	0.022018673	0.021240831	0.042775939	0.036803704	0.148235216	0.476874707	0.461299529	0.739387832	0.71699267	0.006902273	0.003244342	0.062276004	633	18.50236292	9	0.029772855	IDP dMRI TBSS L3 Medial lemniscus L	Whole body fat mass	-0.082756666	6.15E-58	nIDP	done	NA	NA
667	ukb-b-18096	BIG40_1755	IDP_dMRI_TBSS_L3_Medial_lemniscus_L	Leg fat mass (right) || id:ukb-b-18096	420	-0.131640185	-0.117575529	-0.13405688	-0.032879902	-0.102826522	0.11769042	0.069891648	0.043260397	0.195767943	0.127777415	0.263983383	0.092519527	0.001942825	0.866700936	0.421430968	-3.60E-05	0.00162806	0.982391302	634	491.0406611	418	0.007864275	IDP dMRI TBSS L3 Medial lemniscus L	Leg fat mass (right)	-0.081341643	4.45E-56	nIDP	NA	NA	NA
668	BIG40_1755	ukb-b-18096	Leg fat mass (right)Leg fat mass (right) || id:ukb-b-18096	IDP_dMRI_TBSS_L3_Medial_lemniscus_L	11	-0.064452501	0.019169683	0.01064567	0.013479403	0.011180309	0.035185914	0.016440807	0.017549625	0.028264917	0.025848272	0.100213536	0.243621765	0.544113857	0.643687062	0.674531052	0.006071508	0.002589176	0.043664239	634	17.51092373	9	0.041290823	IDP dMRI TBSS L3 Medial lemniscus L	Leg fat mass (right)	-0.081341643	4.45E-56	nIDP	done	NA	NA
669	ukb-b-19393	BIG40_1754	IDP_dMRI_TBSS_L3_Medial_lemniscus_R	Whole body fat mass || id:ukb-b-19393	443	-0.022931185	-0.057406051	-0.061889245	-0.088735043	-0.062403452	0.091982541	0.05549992	0.033997433	0.179553147	0.111291188	0.803245323	0.300975029	0.068696692	0.621410933	0.575270975	-7.08E-04	0.001552155	0.648701056	635	513.0315506	441	0.009986785	IDP dMRI TBSS L3 Medial lemniscus R	Whole body fat mass	-0.086221395	9.10E-63	nIDP	NA	NA	NA
670	BIG40_1754	ukb-b-19393	Whole body fat massWhole body fat mass || id:ukb-b-19393	IDP_dMRI_TBSS_L3_Medial_lemniscus_R	10	0.002972969	0.002666328	0.006427969	0.060449106	-0.010145404	0.051033996	0.020907507	0.023646041	0.046041329	0.041749444	0.954974592	0.898521183	0.785744089	0.221694723	0.81344791	2.59E-04	0.003337378	0.939955221	635	29.32337935	8	2.78E-04	IDP dMRI TBSS L3 Medial lemniscus R	Whole body fat mass	-0.086221395	9.10E-63	nIDP	done	NA	NA
671	ukb-b-18096	BIG40_1754	IDP_dMRI_TBSS_L3_Medial_lemniscus_R	Leg fat mass (right) || id:ukb-b-18096	420	-0.166506485	-0.071690141	-0.083120722	0.169492407	0.007011022	0.115946747	0.072345058	0.042650152	0.218014224	0.131554386	0.151733209	0.321711303	0.051307814	0.437339486	0.957523286	0.001240577	0.001603941	0.439690093	636	476.6030937	418	0.024882642	IDP dMRI TBSS L3 Medial lemniscus R	Leg fat mass (right)	-0.08553751	7.43E-62	nIDP	NA	NA	NA
672	BIG40_1754	ukb-b-18096	Leg fat mass (right)Leg fat mass (right) || id:ukb-b-18096	IDP_dMRI_TBSS_L3_Medial_lemniscus_R	10	-0.005274906	-5.16E-04	0.005068731	-0.040448094	-0.037309274	0.042847436	0.016379471	0.019941923	0.049069223	0.044896938	0.905057451	0.974866927	0.79936065	0.431068212	0.427469651	7.77E-04	0.002802126	0.788682623	636	30.72254858	8	1.57E-04	IDP dMRI TBSS L3 Medial lemniscus R	Leg fat mass (right)	-0.08553751	7.43E-62	nIDP	done	NA	NA
673	ukb-b-6704	BIG40_1754	IDP_dMRI_TBSS_L3_Medial_lemniscus_R	Arm fat mass (right) || id:ukb-b-6704	448	-0.066226069	-0.053886437	-0.100502081	0.049766644	-0.014219736	0.087266595	0.054326719	0.032966838	0.172060056	0.098518437	0.448317019	0.321248427	0.002299248	0.772531852	0.885300372	-6.28E-04	0.001480874	0.671571464	637	495.8606135	446	0.05122042	IDP dMRI TBSS L3 Medial lemniscus R	Arm fat mass (right)	-0.081092654	9.30E-56	nIDP	NA	NA	NA
674	BIG40_1754	ukb-b-6704	Arm fat mass (right)Arm fat mass (right) || id:ukb-b-6704	IDP_dMRI_TBSS_L3_Medial_lemniscus_R	10	-0.01165131	-0.004309809	0.006909736	-0.045187799	-0.043273849	0.051549284	0.021981419	0.024130458	0.057665176	0.048196976	0.826851391	0.844558498	0.774610714	0.453388706	0.392648797	0.001393606	0.003371158	0.690179179	637	29.56515049	8	2.52E-04	IDP dMRI TBSS L3 Medial lemniscus R	Arm fat mass (right)	-0.081092654	9.30E-56	nIDP	done	NA	NA
675	ukb-b-20044	BIG40_1754	IDP_dMRI_TBSS_L3_Medial_lemniscus_R	Trunk fat mass || id:ukb-b-20044	446	-0.083249586	-0.068940003	-0.07604071	-0.054976066	-0.079553682	0.093682066	0.054884748	0.033836787	0.191415538	0.116831581	0.374678014	0.209084535	0.024622184	0.774086782	0.496272362	1.36E-04	0.001646075	0.934258461	638	544.9837678	444	7.28E-04	IDP dMRI TBSS L3 Medial lemniscus R	Trunk fat mass	-0.082298873	2.22E-57	nIDP	NA	NA	NA
676	BIG40_1754	ukb-b-20044	Trunk fat massTrunk fat mass || id:ukb-b-20044	IDP_dMRI_TBSS_L3_Medial_lemniscus_R	10	0.001013164	0.007976892	0.005935062	0.048451698	0.045770515	0.047923203	0.020566945	0.022215987	0.039220113	0.038827385	0.98365065	0.698126937	0.789351545	0.247964879	0.268694599	3.70E-04	0.003134082	0.909042765	638	24.32182932	8	0.002023582	IDP dMRI TBSS L3 Medial lemniscus R	Trunk fat mass	-0.082298873	2.22E-57	nIDP	done	NA	NA
677	ukb-d-30210_irnt	BIG40_1747	IDP_dMRI_TBSS_L3_Pontine_crossing_tract	Eosinophill percentage || id:ukb-d-30210_irnt	319	-0.094803533	-0.115948518	-0.115333923	0.027334287	-0.137492345	0.048282051	0.039957967	0.02465838	0.098240047	0.04995955	0.050457763	0.003710701	2.91E-06	0.781009143	0.006261778	-6.95E-04	0.001405434	0.621090383	640	368.9740588	317	0.02345152	IDP dMRI TBSS L3 Pontine crossing tract	Eosinophill percentage	-0.089417979	1.61E-09	nIDP	NA	NA	NA
678	BIG40_1747	ukb-d-30210_irnt	Eosinophill percentageEosinophill percentage || id:ukb-d-30210_irnt	IDP_dMRI_TBSS_L3_Pontine_crossing_tract	19	0.030453068	0.014751642	0.009466742	0.01203822	0.014985544	0.037027089	0.016148979	0.013287144	0.028957517	0.027591416	0.422205469	0.360994287	0.476171426	0.682528948	0.593707533	-0.001427544	0.00234462	0.550667907	640	24.36282643	17	0.109907214	IDP dMRI TBSS L3 Pontine crossing tract	Eosinophill percentage	-0.089417979	1.61E-09	nIDP	done	NA	NA
679	ukb-b-7992	BIG40_1771	IDP_dMRI_TBSS_L3_Superior_corona_radiata_L	Diastolic blood pressure, automated reading || id:ukb-b-7992	287	0.2911001	0.224452689	0.222392271	0.075006353	0.022156797	0.144710211	0.065269613	0.049871476	0.25628217	0.217094694	0.045202449	5.84E-04	8.22E-06	0.769985875	0.918780159	-0.001259714	0.002490194	0.613339119	641	457.7182585	285	3.49E-10	IDP dMRI TBSS L3 Superior corona radiata L	Diastolic blood pressure, automated reading	0.091659953	5.08E-70	nIDP	NA	NA	NA
680	BIG40_1771	ukb-b-7992	Diastolic blood pressure, automated readingDiastolic blood pressure, automated reading || id:ukb-b-7992	IDP_dMRI_TBSS_L3_Superior_corona_radiata_L	10	-0.179075932	0.00927578	0.030740983	-0.016839702	-0.009950558	0.141991536	0.017405385	0.03111062	0.023573675	0.019451563	0.242779419	0.594084886	0.323094556	0.493124725	0.621275931	0.016683091	0.011050303	0.16954943	641	56.67862427	8	2.08E-09	IDP dMRI TBSS L3 Superior corona radiata L	Diastolic blood pressure, automated reading	0.091659953	5.08E-70	nIDP	done	NA	NA
681	ukb-b-20175	BIG40_1771	IDP_dMRI_TBSS_L3_Superior_corona_radiata_L	Systolic blood pressure, automated reading || id:ukb-b-20175	289	0.38242483	0.213206889	0.157382206	0.37691878	0.291265173	0.147390549	0.066627619	0.050980674	0.206584733	0.194587679	0.009955558	0.001374383	0.002021227	0.069108873	0.135531924	-0.004131729	0.002540006	0.104906526	642	476.6360693	287	1.34E-11	IDP dMRI TBSS L3 Superior corona radiata L	Systolic blood pressure, automated reading	0.080692082	1.26E-54	nIDP	NA	NA	NA
682	BIG40_1771	ukb-b-20175	Systolic blood pressure, automated readingSystolic blood pressure, automated reading || id:ukb-b-20175	IDP_dMRI_TBSS_L3_Superior_corona_radiata_L	10	0.078581238	-0.005441771	-0.015892488	-0.004963628	1.03E-04	0.110007528	0.015261321	0.022262171	0.022069467	0.019609127	0.495337154	0.72141171	0.475302251	0.827073349	0.995911124	-0.007512215	0.008561617	0.405831419	642	33.86071028	8	4.31E-05	IDP dMRI TBSS L3 Superior corona radiata L	Systolic blood pressure, automated reading	0.080692082	1.26E-54	nIDP	done	NA	NA
683	ukb-b-7992	BIG40_1770	IDP_dMRI_TBSS_L3_Superior_corona_radiata_R	Diastolic blood pressure, automated reading || id:ukb-b-7992	287	0.257769898	0.202750537	0.190071233	0.124327356	-0.011553177	0.146765236	0.065987897	0.050578482	0.256331387	0.207512248	0.080104102	0.002122445	1.71E-04	0.628029284	0.955639847	-0.001241212	0.002525557	0.623479028	643	470.813007	285	2.60E-11	IDP dMRI TBSS L3 Superior corona radiata R	Diastolic blood pressure, automated reading	0.085073985	1.39E-60	nIDP	NA	NA	NA
684	BIG40_1770	ukb-b-7992	Diastolic blood pressure, automated readingDiastolic blood pressure, automated reading || id:ukb-b-7992	IDP_dMRI_TBSS_L3_Superior_corona_radiata_R	6	-0.284600981	-0.016203521	1.93E-04	-0.002920878	-0.051915904	0.145634416	0.027807838	0.037928224	0.054768421	0.045741723	0.122363854	0.560097861	0.995946769	0.959533087	0.307845462	0.020584712	0.010300654	0.116330346	643	18.7690889	4	8.72E-04	IDP dMRI TBSS L3 Superior corona radiata R	Diastolic blood pressure, automated reading	0.085073985	1.39E-60	nIDP	done	NA	NA
685	ukb-b-20175	BIG40_1770	IDP_dMRI_TBSS_L3_Superior_corona_radiata_R	Systolic blood pressure, automated reading || id:ukb-b-20175	289	0.331605289	0.236570158	0.149654816	0.321780416	0.342914474	0.155562183	0.065954149	0.053705258	0.199474056	0.195036749	0.033884346	3.35E-04	0.005326497	0.107808347	0.079774918	-0.003340558	0.002680823	0.213746087	644	530.951273	287	8.94E-17	IDP dMRI TBSS L3 Superior corona radiata R	Systolic blood pressure, automated reading	0.081900232	1.94E-48	nIDP	NA	NA	NA
686	BIG40_1770	ukb-b-20175	Systolic blood pressure, automated readingSystolic blood pressure, automated reading || id:ukb-b-20175	IDP_dMRI_TBSS_L3_Superior_corona_radiata_R	6	-0.117645133	-0.036519783	-0.065901769	-0.023330489	-0.023330489	0.185210818	0.024432183	0.034468339	0.044546177	0.043173613	0.559820175	0.134982084	0.055882501	0.622837751	0.612121722	0.003740192	0.0131006	0.789436589	644	30.21692433	4	4.42E-06	IDP dMRI TBSS L3 Superior corona radiata R	Systolic blood pressure, automated reading	0.081900232	1.94E-48	nIDP	done	NA	NA
687	ukb-b-4509	BIG40_1789	IDP_dMRI_TBSS_L3_Superior_fronto-occipital_fasciculus_L	Age of stopping smoking || id:ukb-b-4509	4	0.098248402	0.277181668	0.1665451	0.305182651	0.302257154	0.540579383	0.179427334	0.180492308	0.261085572	0.268736695	0.872534125	0.122391515	0.356149568	0.326876621	0.342569507	0.004115002	0.029751411	0.902662471	645	4.784247022	2	0.091435314	IDP dMRI TBSS L3 Superior fronto-occipital fasciculus L	Age of stopping smoking	0.081448115	6.20E-12	nIDP	NA	NA	NA
688	BIG40_1789	ukb-b-4509	Age of stopping smokingAge of stopping smoking || id:ukb-b-4509	IDP_dMRI_TBSS_L3_Superior_fronto-occipital_fasciculus_L	6	0.011524459	-0.050689715	-0.00204508	-0.058550881	-0.057831513	0.182199058	0.056954528	0.045652854	0.081206685	0.07769473	0.95260048	0.373464137	0.964269656	0.50319583	0.490150741	-0.001057702	0.013748792	0.942373102	645	3.861231423	4	0.425111764	IDP dMRI TBSS L3 Superior fronto-occipital fasciculus L	Age of stopping smoking	0.081448115	6.20E-12	nIDP	done	NA	NA
689	ukb-b-18240	BIG40_1789	IDP_dMRI_TBSS_L3_Superior_fronto-occipital_fasciculus_L	Diastolic blood pressure, manual reading || id:ukb-b-18240	9	0.204874532	0.303440801	0.294011475	0.45172066	0.308419304	0.31273425	0.125419721	0.099466256	0.226824056	0.229259854	0.533327243	0.015546023	0.003117666	0.081582972	0.215419724	0.004724003	0.015599717	0.770823328	646	10.59748437	7	0.157165686	IDP dMRI TBSS L3 Superior fronto-occipital fasciculus L	Diastolic blood pressure, manual reading	0.107333967	8.30E-09	nIDP	NA	NA	NA
690	BIG40_1789	ukb-b-18240	Diastolic blood pressure, manual readingDiastolic blood pressure, manual reading || id:ukb-b-18240	IDP_dMRI_TBSS_L3_Superior_fronto-occipital_fasciculus_L	6	-0.070787296	0.021165973	0.047377881	-0.003373296	-0.007561212	0.29308701	0.064212219	0.068268069	0.102511588	0.112219171	0.821025837	0.741683094	0.487683671	0.975022369	0.948891381	0.009248259	0.022180644	0.698118333	646	10.09682496	4	0.038827884	IDP dMRI TBSS L3 Superior fronto-occipital fasciculus L	Diastolic blood pressure, manual reading	0.107333967	8.30E-09	nIDP	done	NA	NA
691	ukb-b-7992	BIG40_1789	IDP_dMRI_TBSS_L3_Superior_fronto-occipital_fasciculus_L	Diastolic blood pressure, automated reading || id:ukb-b-7992	287	0.112147537	0.252960347	0.201900349	0.378218621	0.436962102	0.142579263	0.066275014	0.049153237	0.246052237	0.185770864	0.43219141	1.35E-04	4.00E-05	0.125362714	0.019342871	0.001645557	0.002453524	0.502960309	647	444.3291685	285	4.43E-09	IDP dMRI TBSS L3 Superior fronto-occipital fasciculus L	Diastolic blood pressure, automated reading	0.089202525	1.13E-63	nIDP	NA	NA	NA
692	BIG40_1789	ukb-b-7992	Diastolic blood pressure, automated readingDiastolic blood pressure, automated reading || id:ukb-b-7992	IDP_dMRI_TBSS_L3_Superior_fronto-occipital_fasciculus_L	6	-0.100803691	0.055090164	0.062639084	0.129693972	0.106889762	0.192418237	0.027361885	0.047231442	0.037926306	0.046255018	0.628049065	0.044073545	0.184768232	0.018845723	0.068831744	0.012751626	0.014530478	0.429722277	647	47.75697681	4	1.06E-09	IDP dMRI TBSS L3 Superior fronto-occipital fasciculus L	Diastolic blood pressure, automated reading	0.089202525	1.13E-63	nIDP	done	NA	NA
693	ukb-b-20175	BIG40_1789	IDP_dMRI_TBSS_L3_Superior_fronto-occipital_fasciculus_L	Systolic blood pressure, automated reading || id:ukb-b-20175	289	0.04589157	0.146733541	0.074499249	0.125616571	0.217199735	0.151394174	0.064682393	0.052128461	0.247752684	0.201693161	0.762013144	0.023297308	0.152961903	0.612525927	0.282434204	5.25E-04	0.002608987	0.840595548	648	502.8591355	287	5.19E-14	IDP dMRI TBSS L3 Superior fronto-occipital fasciculus L	Systolic blood pressure, automated reading	0.082667414	6.51E-55	nIDP	NA	NA	NA
694	BIG40_1789	ukb-b-20175	Systolic blood pressure, automated readingSystolic blood pressure, automated reading || id:ukb-b-20175	IDP_dMRI_TBSS_L3_Superior_fronto-occipital_fasciculus_L	6	-0.092441797	-0.013210655	-0.042324233	0.00993095	0.005083293	0.150073916	0.020798064	0.034228022	0.029648532	0.03134589	0.571235289	0.525306603	0.216258838	0.751253697	0.877523583	0.003910168	0.011333061	0.747455829	648	28.90236474	4	8.18E-06	IDP dMRI TBSS L3 Superior fronto-occipital fasciculus L	Systolic blood pressure, automated reading	0.082667414	6.51E-55	nIDP	done	NA	NA
695	ukb-b-3656	BIG40_1789	IDP_dMRI_TBSS_L3_Superior_fronto-occipital_fasciculus_L	Number of treatments/medications taken || id:ukb-b-3656	71	0.249677677	0.295391697	0.193853905	0.721433171	0.546492072	0.416004928	0.177795347	0.138600179	0.428503383	0.342749582	0.55035268	0.096630308	0.161916309	0.096711692	0.115344107	-6.98E-04	0.004901802	0.887141509	649	102.093172	69	0.005924769	IDP dMRI TBSS L3 Superior fronto-occipital fasciculus L	Number of treatments/medications taken	0.115278216	5.55E-09	nIDP	NA	NA	NA
696	BIG40_1789	ukb-b-3656	Number of treatments/medications takenNumber of treatments/medications taken || id:ukb-b-3656	IDP_dMRI_TBSS_L3_Superior_fronto-occipital_fasciculus_L	6	0.080466071	0.006895567	0.013237352	0.008443395	0.009483507	0.070491608	0.016728796	0.017679488	0.029847322	0.028524506	0.317357954	0.680194687	0.454013529	0.788601629	0.753021191	-0.005246452	0.005324217	0.380217519	649	10.01953595	4	0.040099884	IDP dMRI TBSS L3 Superior fronto-occipital fasciculus L	Number of treatments/medications taken	0.115278216	5.55E-09	nIDP	done	NA	NA
697	ukb-b-7992	BIG40_1788	IDP_dMRI_TBSS_L3_Superior_fronto-occipital_fasciculus_R	Diastolic blood pressure, automated reading || id:ukb-b-7992	287	0.043948823	0.277266366	0.212961524	0.257297627	0.299669507	0.143550462	0.064537474	0.049585017	0.184945547	0.141809299	0.75970946	1.74E-05	1.75E-05	0.165243787	0.035450911	0.003098716	0.002470225	0.210714697	652	450.3931413	285	1.42E-09	IDP dMRI TBSS L3 Superior fronto-occipital fasciculus R	Diastolic blood pressure, automated reading	0.0879954	6.90E-63	nIDP	NA	NA	NA
698	BIG40_1788	ukb-b-7992	Diastolic blood pressure, automated readingDiastolic blood pressure, automated reading || id:ukb-b-7992	IDP_dMRI_TBSS_L3_Superior_fronto-occipital_fasciculus_R	8	0.01869545	0.123709851	0.109421538	0.144371049	0.138719508	0.103396298	0.020447419	0.020279198	0.041793482	0.04242641	0.862466908	1.45E-09	6.82E-08	0.010627931	0.013680936	0.006403848	0.007152246	0.405079306	652	16.04435322	6	0.013517876	IDP dMRI TBSS L3 Superior fronto-occipital fasciculus R	Diastolic blood pressure, automated reading	0.0879954	6.90E-63	nIDP	done	NA	NA
699	ukb-b-7992	BIG40_1787	IDP_dMRI_TBSS_L3_Superior_longitudinal_fasciculus_L	Diastolic blood pressure, automated reading || id:ukb-b-7992	287	0.170140285	0.195085767	0.159836624	0.217170471	0.159132349	0.157084176	0.062489374	0.054112323	0.247630561	0.246821563	0.27967271	0.001796861	0.00313894	0.381226052	0.519621373	-1.89E-04	0.002703141	0.944333292	653	539.3619291	285	6.45E-18	IDP dMRI TBSS L3 Superior longitudinal fasciculus L	Diastolic blood pressure, automated reading	0.094267021	5.21E-74	nIDP	NA	NA	NA
700	BIG40_1787	ukb-b-7992	Diastolic blood pressure, automated readingDiastolic blood pressure, automated reading || id:ukb-b-7992	IDP_dMRI_TBSS_L3_Superior_longitudinal_fasciculus_L	9	0.050532985	0.011694682	0.023550768	0.016351311	0.021958357	0.182867819	0.017286589	0.031569965	0.023762029	0.021029322	0.790270857	0.498712053	0.455675574	0.510828732	0.326925608	-0.0020258	0.013494462	0.884903297	653	65.96579491	7	9.62E-12	IDP dMRI TBSS L3 Superior longitudinal fasciculus L	Diastolic blood pressure, automated reading	0.094267021	5.21E-74	nIDP	done	NA	NA
701	ukb-b-20175	BIG40_1787	IDP_dMRI_TBSS_L3_Superior_longitudinal_fasciculus_L	Systolic blood pressure, automated reading || id:ukb-b-20175	289	0.242374947	0.254462678	0.152517888	0.293876266	0.35919666	0.154821958	0.0635262	0.053341178	0.215401995	0.207337042	0.118565853	6.19E-05	0.004245907	0.173533453	0.08426782	-0.001649749	0.002668067	0.53684734	654	525.9091773	287	2.89E-16	IDP dMRI TBSS L3 Superior longitudinal fasciculus L	Systolic blood pressure, automated reading	0.085101583	1.31E-60	nIDP	NA	NA	NA
702	BIG40_1787	ukb-b-20175	Systolic blood pressure, automated readingSystolic blood pressure, automated reading || id:ukb-b-20175	IDP_dMRI_TBSS_L3_Superior_longitudinal_fasciculus_L	9	0.049182676	0.001442384	-0.01265283	-0.003065786	-0.006146741	0.144198901	0.016189821	0.025189365	0.021122817	0.022081709	0.743055512	0.929008775	0.615450605	0.888189742	0.787792828	-0.004642607	0.010641077	0.675765205	654	40.82557723	7	8.74E-07	IDP dMRI TBSS L3 Superior longitudinal fasciculus L	Systolic blood pressure, automated reading	0.085101583	1.31E-60	nIDP	done	NA	NA
703	ukb-b-7992	BIG40_1786	IDP_dMRI_TBSS_L3_Superior_longitudinal_fasciculus_R	Diastolic blood pressure, automated reading || id:ukb-b-7992	287	0.157703112	0.203935687	0.160077009	0.318481063	-0.134539916	0.153827845	0.065664024	0.052989969	0.236346171	0.248933168	0.306141845	0.001898006	0.002520307	0.178879509	0.589296332	4.35E-05	0.002647099	0.986893158	655	517.2238854	285	1.15E-15	IDP dMRI TBSS L3 Superior longitudinal fasciculus R	Diastolic blood pressure, automated reading	0.09713409	1.68E-78	nIDP	NA	NA	NA
704	BIG40_1786	ukb-b-7992	Diastolic blood pressure, automated readingDiastolic blood pressure, automated reading || id:ukb-b-7992	IDP_dMRI_TBSS_L3_Superior_longitudinal_fasciculus_R	11	0.040523216	0.016469304	0.017394911	0.018836854	0.019881426	0.111920115	0.014247894	0.025688209	0.017776769	0.015292218	0.725653429	0.247717355	0.498307311	0.314234472	0.222732561	-0.001801309	0.008459067	0.836115728	655	71.82979884	9	6.66E-12	IDP dMRI TBSS L3 Superior longitudinal fasciculus R	Diastolic blood pressure, automated reading	0.09713409	1.68E-78	nIDP	done	NA	NA
705	ukb-b-20175	BIG40_1786	IDP_dMRI_TBSS_L3_Superior_longitudinal_fasciculus_R	Systolic blood pressure, automated reading || id:ukb-b-20175	289	0.264108519	0.285179617	0.145556247	0.493388965	0.561774471	0.154738671	0.062174627	0.053339299	0.215458402	0.231155235	0.088940185	4.50E-06	0.006355091	0.022747274	0.015697541	-0.002176596	0.002666642	0.415044878	656	525.3566991	287	3.28E-16	IDP dMRI TBSS L3 Superior longitudinal fasciculus R	Systolic blood pressure, automated reading	0.084472527	9.38E-60	nIDP	NA	NA	NA
706	BIG40_1786	ukb-b-20175	Systolic blood pressure, automated readingSystolic blood pressure, automated reading || id:ukb-b-20175	IDP_dMRI_TBSS_L3_Superior_longitudinal_fasciculus_R	11	0.040206039	0.015610552	-0.00294065	0.014789736	0.019769423	0.099351406	0.013884414	0.022998782	0.019428219	0.016299479	0.695158153	0.260876456	0.89825889	0.464080939	0.253046582	-0.003360444	0.007509172	0.66508228	656	56.34368794	9	6.75E-09	IDP dMRI TBSS L3 Superior longitudinal fasciculus R	Systolic blood pressure, automated reading	0.084472527	9.38E-60	nIDP	done	NA	NA
707	ukb-b-7992	BIG40_1625	IDP_dMRI_TBSS_MD_Anterior_corona_radiata_L	Diastolic blood pressure, automated reading || id:ukb-b-7992	287	0.36014659	0.230931596	0.215299108	0.509320296	0.392840308	0.151531753	0.064369687	0.052293807	0.251835667	0.200904308	0.018128409	3.34E-04	3.84E-05	0.044062376	0.05151422	-0.002655699	0.002607594	0.309328798	657	501.8971275	285	3.61E-14	IDP dMRI TBSS MD Anterior corona radiata L	Diastolic blood pressure, automated reading	0.097857942	2.04E-79	nIDP	NA	NA	NA
708	BIG40_1625	ukb-b-7992	Diastolic blood pressure, automated readingDiastolic blood pressure, automated reading || id:ukb-b-7992	IDP_dMRI_TBSS_MD_Anterior_corona_radiata_L	11	-0.060054102	0.002073116	0.01150131	-0.017846092	0.005844587	0.102584411	0.013959883	0.032307932	0.024592035	0.015035291	0.572654948	0.881944014	0.72184783	0.4846682	0.70562804	0.006328695	0.008588597	0.479967339	657	122.81144	9	3.55E-22	IDP dMRI TBSS MD Anterior corona radiata L	Diastolic blood pressure, automated reading	0.097857942	2.04E-79	nIDP	done	NA	NA
709	ukb-b-20175	BIG40_1625	IDP_dMRI_TBSS_MD_Anterior_corona_radiata_L	Systolic blood pressure, automated reading || id:ukb-b-20175	289	0.346061207	0.30179596	0.190908121	0.370724339	0.414017676	0.157876408	0.064059098	0.054460923	0.245599906	0.249993751	0.029184485	2.46E-06	4.56E-04	0.132276407	0.098788211	-0.002848573	0.002720712	0.295982772	658	546.8682545	287	2.04E-18	IDP dMRI TBSS MD Anterior corona radiata L	Systolic blood pressure, automated reading	0.09494011	7.68E-75	nIDP	NA	NA	NA
710	BIG40_1625	ukb-b-20175	Systolic blood pressure, automated readingSystolic blood pressure, automated reading || id:ukb-b-20175	IDP_dMRI_TBSS_MD_Anterior_corona_radiata_L	11	0.001039629	0.017190758	-0.003778293	0.024584106	0.020868359	0.089150586	0.014099165	0.027271851	0.021626979	0.014705855	0.990950097	0.222739852	0.889812189	0.282155704	0.186293096	-4.26E-04	0.007464441	0.955720201	658	92.3151988	9	5.58E-16	IDP dMRI TBSS MD Anterior corona radiata L	Systolic blood pressure, automated reading	0.09494011	7.68E-75	nIDP	done	NA	NA
711	ukb-b-7992	BIG40_1624	IDP_dMRI_TBSS_MD_Anterior_corona_radiata_R	Diastolic blood pressure, automated reading || id:ukb-b-7992	287	0.31745155	0.188375603	0.188695919	0.163875853	0.193945046	0.15366172	0.064178719	0.053006351	0.23730215	0.182105538	0.039740419	0.003333625	3.71E-04	0.490390284	0.287767649	-0.002360656	0.002644239	0.372742003	659	516.1011664	285	1.49E-15	IDP dMRI TBSS MD Anterior corona radiata R	Diastolic blood pressure, automated reading	0.09640106	2.68E-77	nIDP	NA	NA	NA
712	BIG40_1624	ukb-b-7992	Diastolic blood pressure, automated readingDiastolic blood pressure, automated reading || id:ukb-b-7992	IDP_dMRI_TBSS_MD_Anterior_corona_radiata_R	9	-0.01823045	-0.001044544	-0.006294402	-0.033005595	0.010034278	0.063588003	0.014216705	0.020563402	0.024235604	0.014513394	0.782644943	0.941429752	0.759530556	0.210349684	0.508888885	0.001064157	0.005321672	0.847191826	659	38.49208495	7	2.44E-06	IDP dMRI TBSS MD Anterior corona radiata R	Diastolic blood pressure, automated reading	0.09640106	2.68E-77	nIDP	done	NA	NA
713	ukb-b-20175	BIG40_1624	IDP_dMRI_TBSS_MD_Anterior_corona_radiata_R	Systolic blood pressure, automated reading || id:ukb-b-20175	289	0.333929097	0.22195303	0.198737234	0.322366811	0.322366811	0.156949581	0.066305847	0.054116987	0.224675736	0.235222004	0.03422094	8.16E-04	2.40E-04	0.152426489	0.171604663	-0.002482078	0.00270473	0.359556687	660	540.4577498	287	9.48E-18	IDP dMRI TBSS MD Anterior corona radiata R	Systolic blood pressure, automated reading	0.090211591	6.96E-68	nIDP	NA	NA	NA
714	BIG40_1624	ukb-b-20175	Systolic blood pressure, automated readingSystolic blood pressure, automated reading || id:ukb-b-20175	IDP_dMRI_TBSS_MD_Anterior_corona_radiata_R	9	0.02047462	0.011233433	-0.007730469	0.00497829	0.016662661	0.067748925	0.013542093	0.022152437	0.021921437	0.01544788	0.771271423	0.406810391	0.727114095	0.826044227	0.312194552	-0.002514737	0.005670127	0.670783696	660	43.49319481	7	2.68E-07	IDP dMRI TBSS MD Anterior corona radiata R	Systolic blood pressure, automated reading	0.090211591	6.96E-68	nIDP	done	NA	NA
715	ukb-b-6503	BIG40_1619	IDP_dMRI_TBSS_MD_Anterior_limb_of_internal_capsule_L	Systolic blood pressure, manual reading || id:ukb-b-6503	4	0.129804348	0.380103835	0.537685786	0.291009267	0.298942393	1.168515137	0.17066113	0.184684452	0.233894743	0.205350951	0.921692342	0.025931027	0.003598413	0.301782232	0.241474753	0.020269302	0.057035841	0.756286655	661	6.613403172	2	0.036636818	IDP dMRI TBSS MD Anterior limb of internal capsule L	Systolic blood pressure, manual reading	0.115635482	1.07E-09	nIDP	NA	NA	NA
716	BIG40_1619	ukb-b-6503	Systolic blood pressure, manual readingSystolic blood pressure, manual reading || id:ukb-b-6503	IDP_dMRI_TBSS_MD_Anterior_limb_of_internal_capsule_L	8	-0.225043327	-0.034241923	-0.044277438	-3.06E-04	-0.018155349	0.282044406	0.057078	0.052622398	0.103283662	0.098271828	0.455338601	0.548563181	0.400113753	0.997716532	0.858666653	0.015750879	0.024105313	0.537705748	661	13.24305925	6	0.03933448	IDP dMRI TBSS MD Anterior limb of internal capsule L	Systolic blood pressure, manual reading	0.115635482	1.07E-09	nIDP	done	NA	NA
717	ukb-b-18240	BIG40_1619	IDP_dMRI_TBSS_MD_Anterior_limb_of_internal_capsule_L	Diastolic blood pressure, manual reading || id:ukb-b-18240	9	0.302297372	0.183073754	0.336931544	0.107459899	0.098203475	0.412753202	0.131444216	0.130495707	0.212126566	0.203345673	0.487721225	0.163684305	0.009824784	0.626110553	0.642078063	0.0018355	0.02058879	0.931459405	662	18.46014518	7	0.010057728	IDP dMRI TBSS MD Anterior limb of internal capsule L	Diastolic blood pressure, manual reading	0.11337134	8.40E-10	nIDP	NA	NA	NA
718	BIG40_1619	ukb-b-18240	Diastolic blood pressure, manual readingDiastolic blood pressure, manual reading || id:ukb-b-18240	IDP_dMRI_TBSS_MD_Anterior_limb_of_internal_capsule_L	8	0.206234836	0.015589159	0.043661935	0.004292227	-0.009253585	0.304962557	0.055706689	0.056313918	0.085461872	0.080367338	0.524071346	0.779597518	0.438144006	0.961347041	0.911566557	-0.014165558	0.026063859	0.606377082	662	15.48000409	6	0.016834546	IDP dMRI TBSS MD Anterior limb of internal capsule L	Diastolic blood pressure, manual reading	0.11337134	8.40E-10	nIDP	done	NA	NA
719	ukb-b-7992	BIG40_1619	IDP_dMRI_TBSS_MD_Anterior_limb_of_internal_capsule_L	Diastolic blood pressure, automated reading || id:ukb-b-7992	287	0.395584728	0.233422087	0.24940596	0.244421373	0.290028393	0.149862413	0.064042484	0.051721558	0.223257356	0.178937217	0.008756089	2.68E-04	1.42E-06	0.27452693	0.106154165	-0.002680104	0.002578865	0.299565869	663	490.899148	285	3.94E-13	IDP dMRI TBSS MD Anterior limb of internal capsule L	Diastolic blood pressure, automated reading	0.104289969	8.49E-89	nIDP	NA	NA	NA
720	BIG40_1619	ukb-b-7992	Diastolic blood pressure, automated readingDiastolic blood pressure, automated reading || id:ukb-b-7992	IDP_dMRI_TBSS_MD_Anterior_limb_of_internal_capsule_L	8	0.10531949	-0.021544293	0.032332317	-0.029580622	-0.036131875	0.240618461	0.022734124	0.043667497	0.029241632	0.023988212	0.676918138	0.34330093	0.459044781	0.345414585	0.175730441	-0.006364487	0.02058134	0.767599282	663	109.7803827	6	2.27E-21	IDP dMRI TBSS MD Anterior limb of internal capsule L	Diastolic blood pressure, automated reading	0.104289969	8.49E-89	nIDP	done	NA	NA
721	ukb-b-20175	BIG40_1619	IDP_dMRI_TBSS_MD_Anterior_limb_of_internal_capsule_L	Systolic blood pressure, automated reading || id:ukb-b-20175	289	0.292196542	0.288609312	0.195405132	0.339065739	0.361098727	0.159894042	0.068745454	0.055092005	0.228724906	0.206092742	0.068672125	2.69E-05	3.90E-04	0.139322688	0.080817842	-0.00177707	0.002755487	0.519493797	664	560.9408981	287	6.52E-20	IDP dMRI TBSS MD Anterior limb of internal capsule L	Systolic blood pressure, automated reading	0.101335237	6.43E-84	nIDP	NA	NA	NA
722	BIG40_1619	ukb-b-20175	Systolic blood pressure, automated readingSystolic blood pressure, automated reading || id:ukb-b-20175	IDP_dMRI_TBSS_MD_Anterior_limb_of_internal_capsule_L	8	-0.37820479	-0.021143527	-0.019520885	-0.019297438	-0.021560747	0.150137252	0.017518193	0.038121241	0.022329914	0.023620083	0.04534462	0.227452644	0.608599426	0.41610787	0.391693739	0.031277827	0.012842241	0.050778356	664	42.53792703	6	1.44E-07	IDP dMRI TBSS MD Anterior limb of internal capsule L	Systolic blood pressure, automated reading	0.101335237	6.43E-84	nIDP	done	NA	NA
723	ukb-b-7992	BIG40_1618	IDP_dMRI_TBSS_MD_Anterior_limb_of_internal_capsule_R	Diastolic blood pressure, automated reading || id:ukb-b-7992	287	0.338255523	0.290244822	0.275299208	0.393617983	0.393617983	0.153433546	0.066969997	0.052871433	0.238363406	0.194783041	0.028283002	1.46E-05	1.92E-07	0.099767606	0.044231895	-0.001154265	0.002640311	0.6623192	665	514.5674928	285	2.11E-15	IDP dMRI TBSS MD Anterior limb of internal capsule R	Diastolic blood pressure, automated reading	0.098221499	6.72E-79	nIDP	NA	NA	NA
724	BIG40_1618	ukb-b-7992	Diastolic blood pressure, automated readingDiastolic blood pressure, automated reading || id:ukb-b-7992	IDP_dMRI_TBSS_MD_Anterior_limb_of_internal_capsule_R	6	0.05324351	0.048266747	0.064083018	0.016944432	0.016094544	0.127940611	0.021008267	0.028328887	0.051241065	0.046413584	0.698653687	0.021589575	0.023690696	0.754292952	0.742886099	8.58E-04	0.009816302	0.934524702	665	22.92711468	4	1.31E-04	IDP dMRI TBSS MD Anterior limb of internal capsule R	Diastolic blood pressure, automated reading	0.098221499	6.72E-79	nIDP	done	NA	NA
725	ukb-b-20175	BIG40_1618	IDP_dMRI_TBSS_MD_Anterior_limb_of_internal_capsule_R	Systolic blood pressure, automated reading || id:ukb-b-20175	289	0.282993415	0.285863163	0.190364929	0.361274713	0.361274713	0.162241707	0.067322387	0.055895891	0.229436341	0.204082744	0.082182508	2.17E-05	6.60E-04	0.116442365	0.077745673	-0.00170063	0.002795933	0.543501701	666	577.5231549	287	1.01E-21	IDP dMRI TBSS MD Anterior limb of internal capsule R	Systolic blood pressure, automated reading	0.097888464	2.25E-78	nIDP	NA	NA	NA
726	BIG40_1618	ukb-b-20175	Systolic blood pressure, automated readingSystolic blood pressure, automated reading || id:ukb-b-20175	IDP_dMRI_TBSS_MD_Anterior_limb_of_internal_capsule_R	6	-0.05626567	-0.023369637	-0.016410495	-0.028782508	-0.027303711	0.123105512	0.018447318	0.027611381	0.023706167	0.023106872	0.671354254	0.205215678	0.55228602	0.278907897	0.290486501	0.003155979	0.009445372	0.755065544	666	21.12620543	4	2.99E-04	IDP dMRI TBSS MD Anterior limb of internal capsule R	Systolic blood pressure, automated reading	0.097888464	2.25E-78	nIDP	done	NA	NA
727	ukb-b-20175	BIG40_1637	IDP_dMRI_TBSS_MD_Cingulum_cingulate_gyrus_L	Systolic blood pressure, automated reading || id:ukb-b-20175	289	0.339618321	0.143338277	0.139716616	-0.049175051	-0.012910645	0.152629425	0.065935574	0.052728952	0.202928253	0.199698375	0.026850618	0.029711584	0.008056006	0.808699052	0.948496948	-0.003670142	0.002630285	0.16399201	667	511.1194837	287	8.34E-15	IDP dMRI TBSS MD Cingulum cingulate gyrus L	Systolic blood pressure, automated reading	0.081045443	1.03E-47	nIDP	NA	NA	NA
728	BIG40_1637	ukb-b-20175	Systolic blood pressure, automated readingSystolic blood pressure, automated reading || id:ukb-b-20175	IDP_dMRI_TBSS_MD_Cingulum_cingulate_gyrus_L	6	0.002571019	0.010841198	0.014488471	-0.009909903	0.005919774	0.049945556	0.013600487	0.015596897	0.020164154	0.017258457	0.961413977	0.425382289	0.352923852	0.643912405	0.745543866	0.001256319	0.004939298	0.811764466	667	11.20270286	4	0.024377931	IDP dMRI TBSS MD Cingulum cingulate gyrus L	Systolic blood pressure, automated reading	0.081045443	1.03E-47	nIDP	done	NA	NA
729	ukb-b-6503	BIG40_1635	IDP_dMRI_TBSS_MD_External_capsule_L	Systolic blood pressure, manual reading || id:ukb-b-6503	4	-0.561875667	0.348054202	0.515037419	0.299218256	0.317152751	1.210965832	0.160851994	0.220401617	0.185938715	0.167668403	0.688259383	0.030478434	0.019448896	0.20593976	0.154917676	0.053515146	0.059106718	0.460818712	669	7.102407527	2	0.028690083	IDP dMRI TBSS MD External capsule L	Systolic blood pressure, manual reading	0.12618026	2.42E-11	nIDP	NA	NA	NA
730	BIG40_1635	ukb-b-6503	Systolic blood pressure, manual readingSystolic blood pressure, manual reading || id:ukb-b-6503	IDP_dMRI_TBSS_MD_External_capsule_L	5	0.108776677	0.006465828	-0.03484994	0.032136381	0.018225718	0.208137926	0.058904563	0.055221506	0.073366354	0.065647282	0.63738014	0.912593483	0.527979317	0.683983018	0.795054162	-0.011062604	0.015376493	0.52384522	669	4.967819189	3	0.174168805	IDP dMRI TBSS MD External capsule L	Systolic blood pressure, manual reading	0.12618026	2.42E-11	nIDP	done	NA	NA
731	ukb-b-18240	BIG40_1635	IDP_dMRI_TBSS_MD_External_capsule_L	Diastolic blood pressure, manual reading || id:ukb-b-18240	9	0.185684131	0.324399636	0.394838656	0.351749632	0.347937201	0.381885509	0.120934751	0.123552001	0.169056452	0.160202749	0.641656177	0.007308831	0.001394783	0.071041844	0.061640025	0.011084459	0.019048957	0.578888329	670	15.80234844	7	0.02698477	IDP dMRI TBSS MD External capsule L	Diastolic blood pressure, manual reading	0.11308141	2.23E-09	nIDP	NA	NA	NA
732	BIG40_1635	ukb-b-18240	Diastolic blood pressure, manual readingDiastolic blood pressure, manual reading || id:ukb-b-18240	IDP_dMRI_TBSS_MD_External_capsule_L	5	0.036149223	0.01233071	0.042492512	-0.018796605	-0.003840675	0.265136642	0.056587224	0.06496988	0.067121826	0.066273267	0.900186117	0.827502155	0.51308989	0.793334319	0.956566308	4.89E-04	0.019587697	0.981666271	670	8.05938747	3	0.044800159	IDP dMRI TBSS MD External capsule L	Diastolic blood pressure, manual reading	0.11308141	2.23E-09	nIDP	done	NA	NA
733	ukb-b-7992	BIG40_1635	IDP_dMRI_TBSS_MD_External_capsule_L	Diastolic blood pressure, automated reading || id:ukb-b-7992	287	0.403501652	0.242784064	0.262421816	0.403204867	0.389014724	0.151781105	0.064381873	0.052374905	0.253010108	0.248313721	0.008293794	1.63E-04	5.43E-07	0.112123122	0.118307882	-0.002586618	0.00261188	0.322853811	671	503.5528243	285	2.50E-14	IDP dMRI TBSS MD External capsule L	Diastolic blood pressure, automated reading	0.112808381	1.46E-104	nIDP	NA	NA	NA
734	BIG40_1635	ukb-b-7992	Diastolic blood pressure, automated readingDiastolic blood pressure, automated reading || id:ukb-b-7992	IDP_dMRI_TBSS_MD_External_capsule_L	5	-0.025546037	0.027256428	0.063454107	0.025224203	0.019126152	0.155336893	0.018905343	0.040344224	0.029126551	0.019656895	0.879828497	0.149378127	0.115761055	0.435333122	0.385649931	0.006862228	0.011485613	0.592289322	671	31.44322458	3	6.86E-07	IDP dMRI TBSS MD External capsule L	Diastolic blood pressure, automated reading	0.112808381	1.46E-104	nIDP	done	NA	NA
735	ukb-b-20175	BIG40_1635	IDP_dMRI_TBSS_MD_External_capsule_L	Systolic blood pressure, automated reading || id:ukb-b-20175	289	0.459812999	0.375556563	0.306030288	0.303059086	0.50550088	0.150481328	0.065202422	0.051918272	0.213580606	0.213139059	0.002457225	8.42E-09	3.76E-09	0.156996428	0.018364238	-0.002823427	0.002593283	0.277179111	672	496.8433744	287	1.92E-13	IDP dMRI TBSS MD External capsule L	Systolic blood pressure, automated reading	0.122659073	2.09E-123	nIDP	NA	NA	NA
736	BIG40_1635	ukb-b-20175	Systolic blood pressure, automated readingSystolic blood pressure, automated reading || id:ukb-b-20175	IDP_dMRI_TBSS_MD_External_capsule_L	5	0.03865332	0.021367941	0.022718024	-0.004048607	0.022601621	0.095841365	0.017296855	0.023650554	0.035141912	0.02393241	0.713747139	0.216694445	0.336768176	0.913832565	0.398442447	-0.001228729	0.007086823	0.873389657	672	11.91430329	3	0.007682561	IDP dMRI TBSS MD External capsule L	Systolic blood pressure, automated reading	0.122659073	2.09E-123	nIDP	done	NA	NA
737	ukb-b-3656	BIG40_1635	IDP_dMRI_TBSS_MD_External_capsule_L	Number of treatments/medications taken || id:ukb-b-3656	71	0.640879213	0.535087084	0.148690806	0.624175924	0.640577745	0.423324706	0.18422855	0.142564617	0.458302829	0.315993715	0.134613887	0.003678704	0.296961579	0.177587221	0.046453075	-0.00615631	0.004988024	0.221308762	673	105.7150808	69	0.002959997	IDP dMRI TBSS MD External capsule L	Number of treatments/medications taken	0.090680741	3.53E-64	nIDP	NA	NA	NA
738	BIG40_1635	ukb-b-3656	Number of treatments/medications takenNumber of treatments/medications taken || id:ukb-b-3656	IDP_dMRI_TBSS_MD_External_capsule_L	5	0.019408936	-0.001368288	-0.008152755	0.032369886	0.007712233	0.095575985	0.01611185	0.023812511	0.036134712	0.021069055	0.852071046	0.932321534	0.732070391	0.420990555	0.732869136	-0.002125	0.007066664	0.78327305	673	18.57772894	3	3.34E-04	IDP dMRI TBSS MD External capsule L	Number of treatments/medications taken	0.090680741	3.53E-64	nIDP	done	NA	NA
739	ukb-b-6503	BIG40_1634	IDP_dMRI_TBSS_MD_External_capsule_R	Systolic blood pressure, manual reading || id:ukb-b-6503	4	-0.503023296	0.321274762	0.485826843	0.275588696	0.284933821	1.130384309	0.15360447	0.204765576	0.184527688	0.163895027	0.699845066	0.036476846	0.017663372	0.23215436	0.180506728	0.049139065	0.055173609	0.467102969	675	6.188612412	2	0.045306435	IDP dMRI TBSS MD External capsule R	Systolic blood pressure, manual reading	0.122469573	9.84E-11	nIDP	NA	NA	NA
740	BIG40_1634	ukb-b-6503	Systolic blood pressure, manual readingSystolic blood pressure, manual reading || id:ukb-b-6503	IDP_dMRI_TBSS_MD_External_capsule_R	7	0.092321207	-0.022752911	-0.05353423	-0.001171768	0.002034742	0.158766001	0.049325386	0.044919183	0.070355871	0.057485882	0.586136797	0.644596321	0.233343628	0.987251958	0.972912553	-0.012332639	0.012868066	0.381880746	675	7.319777945	5	0.197923434	IDP dMRI TBSS MD External capsule R	Systolic blood pressure, manual reading	0.122469573	9.84E-11	nIDP	done	NA	NA
741	ukb-b-7992	BIG40_1634	IDP_dMRI_TBSS_MD_External_capsule_R	Diastolic blood pressure, automated reading || id:ukb-b-7992	287	0.394521394	0.343546355	0.273663902	0.629103829	0.629103829	0.15635585	0.064418999	0.053925373	0.253824324	0.239166951	0.01217236	9.66E-08	3.88E-07	0.013770521	0.008990571	-0.00221587	0.002690621	0.410881983	676	534.3833182	285	2.11E-17	IDP dMRI TBSS MD External capsule R	Diastolic blood pressure, automated reading	0.106674836	1.44E-93	nIDP	NA	NA	NA
742	BIG40_1634	ukb-b-7992	Diastolic blood pressure, automated readingDiastolic blood pressure, automated reading || id:ukb-b-7992	IDP_dMRI_TBSS_MD_External_capsule_R	7	-0.046619851	0.022969543	0.0435223	0.03638483	0.017061891	0.145396043	0.016921251	0.039371639	0.050345705	0.018933271	0.761450446	0.174642194	0.268976519	0.497055483	0.402225925	0.007629884	0.011796509	0.546281705	676	69.75189914	5	1.15E-13	IDP dMRI TBSS MD External capsule R	Diastolic blood pressure, automated reading	0.106674836	1.44E-93	nIDP	done	NA	NA
743	ukb-b-20175	BIG40_1634	IDP_dMRI_TBSS_MD_External_capsule_R	Systolic blood pressure, automated reading || id:ukb-b-20175	289	0.484813617	0.335135286	0.33004197	0.311960572	0.273222363	0.151454371	0.066176905	0.052253917	0.228344168	0.183222656	0.001522988	4.10E-07	2.68E-10	0.172946419	0.137002401	-0.002841589	0.002610056	0.277196083	677	503.2921726	287	4.72E-14	IDP dMRI TBSS MD External capsule R	Systolic blood pressure, automated reading	0.122968926	6.36E-124	nIDP	NA	NA	NA
744	BIG40_1634	ukb-b-20175	Systolic blood pressure, automated readingSystolic blood pressure, automated reading || id:ukb-b-20175	IDP_dMRI_TBSS_MD_External_capsule_R	7	6.09E-04	0.002705761	-0.015130775	-9.88E-04	0.016011991	0.127433622	0.018342199	0.033205029	0.032171496	0.018662704	0.99637022	0.882725037	0.648622106	0.976490972	0.423852204	-0.001332335	0.010339542	0.902492676	677	53.33163212	5	2.88E-10	IDP dMRI TBSS MD External capsule R	Systolic blood pressure, automated reading	0.122968926	6.36E-124	nIDP	done	NA	NA
745	ukb-b-18096	BIG40_1610	IDP_dMRI_TBSS_MD_Medial_lemniscus_R	Leg fat mass (right) || id:ukb-b-18096	420	-0.207338675	-0.173096799	-0.122964821	0.105516412	-0.153622495	0.118858702	0.074165038	0.0437205	0.224373558	0.137217702	0.081822098	0.019598828	0.004915483	0.63840599	0.263545636	0.00125528	0.001644226	0.445627565	679	500.8478429	418	0.003283778	IDP dMRI TBSS MD Medial lemniscus R	Leg fat mass (right)	-0.080138864	1.95E-54	nIDP	NA	NA	NA
746	BIG40_1610	ukb-b-18096	Leg fat mass (right)Leg fat mass (right) || id:ukb-b-18096	IDP_dMRI_TBSS_MD_Medial_lemniscus_R	8	0.007041323	0.019371891	0.018189117	0.022762786	0.025297368	0.067147536	0.018723814	0.022936467	0.037369644	0.034805008	0.919901835	0.300849923	0.427765141	0.561681589	0.490915193	6.66E-04	0.003727645	0.864169508	679	25.27652797	6	0.000303451	IDP dMRI TBSS MD Medial lemniscus R	Leg fat mass (right)	-0.080138864	1.95E-54	nIDP	done	NA	NA
747	ukb-b-18096	BIG40_1603	IDP_dMRI_TBSS_MD_Pontine_crossing_tract	Leg fat mass (right) || id:ukb-b-18096	420	-0.130196757	-0.213984469	-0.204116854	-0.24760281	-0.211490417	0.125655986	0.072380238	0.046210307	0.209556885	0.136066925	0.300737487	0.003112596	1.00E-05	0.238052824	0.120865052	-0.001099749	0.001738253	0.527291793	680	559.7637626	418	4.09E-06	IDP dMRI TBSS MD Pontine crossing tract	Leg fat mass (right)	-0.080485059	6.35E-58	nIDP	NA	NA	NA
748	BIG40_1603	ukb-b-18096	Leg fat mass (right)Leg fat mass (right) || id:ukb-b-18096	IDP_dMRI_TBSS_MD_Pontine_crossing_tract	21	3.64E-04	-0.034064847	-0.02835671	-0.035296684	-0.033702904	0.038151098	0.011600595	0.012763877	0.021672801	0.02079647	0.992495007	0.003319665	0.026307807	0.119045103	0.120762487	-0.002107411	0.002635042	0.433733457	680	64.56282408	19	7.19E-07	IDP dMRI TBSS MD Pontine crossing tract	Leg fat mass (right)	-0.080485059	6.35E-58	nIDP	done	NA	NA
749	ukb-b-845	BIG40_1603	IDP_dMRI_TBSS_MD_Pontine_crossing_tract	Heel quantitative ultrasound index (QUI), direct entry (left) || id:ukb-b-845	220	-0.140988034	-0.134068421	-0.097718877	-0.14376615	-0.157538301	0.058294436	0.039032652	0.028725306	0.122538324	0.137097263	0.016403545	5.93E-04	6.69E-04	0.241976358	0.251768681	0.001828521	0.002143202	0.394500012	681	388.8837514	218	9.30E-12	IDP dMRI TBSS MD Pontine crossing tract	Heel quantitative ultrasound index (QUI), direct entry (left)	-0.082846861	2.02E-21	nIDP	NA	NA	NA
750	BIG40_1603	ukb-b-845	Heel quantitative ultrasound index (QUI), direct entry (left)Heel quantitative ultrasound index (QUI), direct entry (left) || id:ukb-b-845	IDP_dMRI_TBSS_MD_Pontine_crossing_tract	21	0.120965966	-0.038838293	-0.163178726	-0.040351591	-0.036106023	0.249260456	0.025190608	0.085098103	0.037524553	0.03346315	0.63301258	0.123127854	0.055169798	0.295025326	0.293438649	-0.020844576	0.017212684	0.24074343	681	593.2251501	19	1.36E-113	IDP dMRI TBSS MD Pontine crossing tract	Heel quantitative ultrasound index (QUI), direct entry (left)	-0.082846861	2.02E-21	nIDP	done	NA	NA
751	ukb-b-5463	BIG40_1603	IDP_dMRI_TBSS_MD_Pontine_crossing_tract	Heel quantitative ultrasound index (QUI), direct entry (right) || id:ukb-b-5463	227	-0.061734122	-0.1231347	-0.109107467	-0.112984514	-0.103919701	0.061870828	0.039684846	0.030183813	0.106693257	0.089406764	0.319452827	0.0019169	3.01E-04	0.290745836	0.246329488	-0.001948136	0.002220647	0.381268641	682	426.1661046	225	1.38E-14	IDP dMRI TBSS MD Pontine crossing tract	Heel quantitative ultrasound index (QUI), direct entry (right)	-0.085151309	1.49E-22	nIDP	NA	NA	NA
752	BIG40_1603	ukb-b-5463	Heel quantitative ultrasound index (QUI), direct entry (right)Heel quantitative ultrasound index (QUI), direct entry (right) || id:ukb-b-5463	IDP_dMRI_TBSS_MD_Pontine_crossing_tract	21	0.111163727	-0.054139672	-0.173678208	-0.052493892	-0.048176224	0.251073008	0.023696565	0.085659848	0.035314179	0.036524477	0.662942762	0.022330105	0.042607885	0.152746737	0.202068755	-0.020892298	0.01733572	0.242938199	682	607.2315994	19	1.50E-116	IDP dMRI TBSS MD Pontine crossing tract	Heel quantitative ultrasound index (QUI), direct entry (right)	-0.085151309	1.49E-22	nIDP	done	NA	NA
753	ukb-d-30210_irnt	BIG40_1603	IDP_dMRI_TBSS_MD_Pontine_crossing_tract	Eosinophill percentage || id:ukb-d-30210_irnt	319	-0.083243889	-0.114105394	-0.112686668	-0.098544566	-0.137757638	0.049244995	0.039180521	0.025159748	0.101083554	0.052260904	0.091933877	0.003587789	7.50E-06	0.330359652	0.008801433	-9.97E-04	0.001433469	0.487120784	684	383.8450533	317	0.005964315	IDP dMRI TBSS MD Pontine crossing tract	Eosinophill percentage	-0.087619995	3.55E-09	nIDP	NA	NA	NA
754	BIG40_1603	ukb-d-30210_irnt	Eosinophill percentageEosinophill percentage || id:ukb-d-30210_irnt	IDP_dMRI_TBSS_MD_Pontine_crossing_tract	23	-0.022989385	0.014351444	-0.00493579	0.040749143	0.034698727	0.050625458	0.0156401	0.016517969	0.031650695	0.027483919	0.654410228	0.358825367	0.76508246	0.211312487	0.219984476	0.00127951	0.003383418	0.709099301	684	60.25707618	21	1.17E-05	IDP dMRI TBSS MD Pontine crossing tract	Eosinophill percentage	-0.087619995	3.55E-09	nIDP	done	NA	NA
755	ukb-b-20175	BIG40_1628	IDP_dMRI_TBSS_MD_Posterior_corona_radiata_R	Systolic blood pressure, automated reading || id:ukb-b-20175	289	0.291878453	0.211170884	0.134908717	0.240844467	0.429862662	0.150326189	0.062909394	0.051868911	0.211839198	0.221991865	0.053159908	7.89E-04	0.009296457	0.256516306	0.053798219	-0.002881906	0.002590582	0.266873434	690	495.7965955	287	2.41E-13	IDP dMRI TBSS MD Posterior corona radiata R	Systolic blood pressure, automated reading	0.081696009	2.17E-47	nIDP	NA	NA	NA
756	BIG40_1628	ukb-b-20175	Systolic blood pressure, automated readingSystolic blood pressure, automated reading || id:ukb-b-20175	IDP_dMRI_TBSS_MD_Posterior_corona_radiata_R	3	0.107866328	0.005230617	-0.012433111	-0.009918781	0.013725844	0.07560612	0.016488601	0.04215855	0.034887223	0.016995989	0.389194929	0.751071943	0.768060215	0.802906007	0.504105895	-0.012670623	0.007317805	0.333424405	690	4.243790671	1	0.039394117	IDP dMRI TBSS MD Posterior corona radiata R	Systolic blood pressure, automated reading	0.081696009	2.17E-47	nIDP	done	NA	NA
757	ukb-b-7992	BIG40_1627	IDP_dMRI_TBSS_MD_Superior_corona_radiata_L	Diastolic blood pressure, automated reading || id:ukb-b-7992	287	0.287294214	0.230245803	0.234161502	0.144110428	0.158243903	0.150752332	0.066578619	0.051943175	0.267985741	0.236088802	0.05769045	5.44E-04	6.54E-06	0.591165022	0.503224753	-9.74E-04	0.002594175	0.707555425	691	496.7450394	285	1.12E-13	IDP dMRI TBSS MD Superior corona radiata L	Diastolic blood pressure, automated reading	0.106119034	8.04E-93	nIDP	NA	NA	NA
758	BIG40_1627	ukb-b-7992	Diastolic blood pressure, automated readingDiastolic blood pressure, automated reading || id:ukb-b-7992	IDP_dMRI_TBSS_MD_Superior_corona_radiata_L	11	-0.057746234	0.005776165	0.032226233	-0.022051454	-0.001510121	0.129263538	0.016103559	0.033452637	0.028926523	0.021598582	0.665624155	0.719827993	0.33537737	0.463466825	0.945637657	0.006779469	0.009391252	0.488691013	691	118.1430656	9	3.20E-21	IDP dMRI TBSS MD Superior corona radiata L	Diastolic blood pressure, automated reading	0.106119034	8.04E-93	nIDP	done	NA	NA
759	ukb-b-20175	BIG40_1627	IDP_dMRI_TBSS_MD_Superior_corona_radiata_L	Systolic blood pressure, automated reading || id:ukb-b-20175	289	0.359491719	0.246889882	0.187882554	0.303457241	0.322403107	0.150576716	0.063104434	0.051977022	0.22136499	0.227258586	0.017613743	9.14E-05	3.01E-04	0.171490418	0.157078839	-0.003150705	0.002594917	0.225675849	692	497.464744	287	1.68E-13	IDP dMRI TBSS MD Superior corona radiata L	Systolic blood pressure, automated reading	0.098288604	7.78E-80	nIDP	NA	NA	NA
760	BIG40_1627	ukb-b-20175	Systolic blood pressure, automated readingSystolic blood pressure, automated reading || id:ukb-b-20175	IDP_dMRI_TBSS_MD_Superior_corona_radiata_L	11	-0.042236666	0.025037567	5.22E-04	0.038574049	0.027882783	0.098422635	0.014546288	0.025043773	0.024360138	0.018244469	0.677913959	0.085208356	0.983358447	0.144392084	0.157433436	0.003222001	0.007150755	0.662949532	692	68.18163372	9	3.46E-11	IDP dMRI TBSS MD Superior corona radiata L	Systolic blood pressure, automated reading	0.098288604	7.78E-80	nIDP	done	NA	NA
761	ukb-b-7992	BIG40_1626	IDP_dMRI_TBSS_MD_Superior_corona_radiata_R	Diastolic blood pressure, automated reading || id:ukb-b-7992	287	0.297490622	0.243720932	0.232385439	0.085330375	0.144910604	0.156147306	0.068161872	0.053807653	0.25362762	0.221714247	0.057761441	3.49E-04	1.57E-05	0.73678611	0.513899984	-0.001193669	0.002687021	0.657209724	693	532.9467135	285	2.97E-17	IDP dMRI TBSS MD Superior corona radiata R	Diastolic blood pressure, automated reading	0.097341727	1.94E-78	nIDP	NA	NA	NA
762	BIG40_1626	ukb-b-7992	Diastolic blood pressure, automated readingDiastolic blood pressure, automated reading || id:ukb-b-7992	IDP_dMRI_TBSS_MD_Superior_corona_radiata_R	9	-0.057860238	0.013884513	0.033375956	-0.002445548	0.00945736	0.100746506	0.015515221	0.031488122	0.032968375	0.019327793	0.583730314	0.37084254	0.289165597	0.942689527	0.637752745	0.007389576	0.007746287	0.371881197	693	66.93899607	7	6.12E-12	IDP dMRI TBSS MD Superior corona radiata R	Diastolic blood pressure, automated reading	0.097341727	1.94E-78	nIDP	done	NA	NA
763	ukb-b-20175	BIG40_1626	IDP_dMRI_TBSS_MD_Superior_corona_radiata_R	Systolic blood pressure, automated reading || id:ukb-b-20175	289	0.320089573	0.256551553	0.188826035	0.358307568	0.358307568	0.157215875	0.064374554	0.054204648	0.213383247	0.232446933	0.042669708	6.74E-05	4.95E-04	0.094202687	0.124302968	-0.002409968	0.00270933	0.374475481	694	542.3094892	287	6.09E-18	IDP dMRI TBSS MD Superior corona radiata R	Systolic blood pressure, automated reading	0.091273856	3.75E-69	nIDP	NA	NA	NA
764	BIG40_1626	ukb-b-20175	Systolic blood pressure, automated readingSystolic blood pressure, automated reading || id:ukb-b-20175	IDP_dMRI_TBSS_MD_Superior_corona_radiata_R	9	0.008367218	0.01309851	0.016644262	0.006324731	0.014925929	0.044104542	0.013846123	0.013004666	0.023499928	0.017758502	0.85491776	0.344145744	0.2005914	0.79463433	0.425036982	6.70E-04	0.003391313	0.848906018	694	12.77037586	7	0.077904749	IDP dMRI TBSS MD Superior corona radiata R	Systolic blood pressure, automated reading	0.091273856	3.75E-69	nIDP	done	NA	NA
765	ukb-b-3656	BIG40_1626	IDP_dMRI_TBSS_MD_Superior_corona_radiata_R	Number of treatments/medications taken || id:ukb-b-3656	71	-0.520362741	-0.092259386	0.128120097	-0.259086078	-0.277805235	0.464357079	0.187915008	0.157128806	0.448563795	0.380873426	0.266339538	0.623452356	0.414853331	0.565394073	0.468196822	0.0081113	0.005471545	0.142773295	695	127.2033122	69	2.53E-05	IDP dMRI TBSS MD Superior corona radiata R	Number of treatments/medications taken	0.08103138	9.85E-52	nIDP	NA	NA	NA
766	BIG40_1626	ukb-b-3656	Number of treatments/medications takenNumber of treatments/medications taken || id:ukb-b-3656	IDP_dMRI_TBSS_MD_Superior_corona_radiata_R	9	0.012343068	0.002503612	0.00370271	0.009559042	0.003928536	0.039664789	0.011635842	0.011704487	0.021836158	0.014171871	0.764722835	0.829639647	0.75173712	0.673137235	0.788649699	-7.00E-04	0.00304962	0.825071007	695	16.19942256	7	0.023355565	IDP dMRI TBSS MD Superior corona radiata R	Number of treatments/medications taken	0.08103138	9.85E-52	nIDP	done	NA	NA
767	ukb-b-7992	BIG40_1645	IDP_dMRI_TBSS_MD_Superior_fronto-occipital_fasciculus_L	Diastolic blood pressure, automated reading || id:ukb-b-7992	287	0.146200274	0.249037466	0.205726531	0.37036366	0.42884126	0.145371059	0.06561924	0.050093118	0.267709715	0.280087202	0.315411015	1.48E-04	4.01E-05	0.167605072	0.126850232	0.001091377	0.002501573	0.662966387	696	461.9073967	285	1.54E-10	IDP dMRI TBSS MD Superior fronto-occipital fasciculus L	Diastolic blood pressure, automated reading	0.087748235	1.07E-60	nIDP	NA	NA	NA
768	BIG40_1645	ukb-b-7992	Diastolic blood pressure, automated readingDiastolic blood pressure, automated reading || id:ukb-b-7992	IDP_dMRI_TBSS_MD_Superior_fronto-occipital_fasciculus_L	4	-0.444047394	0.057936771	0.051984557	0.112666147	0.09678861	0.165911443	0.03115031	0.057932947	0.039062191	0.058972604	0.115842094	0.06289827	0.369546673	0.063307727	0.199283728	0.035952877	0.011828121	0.093329234	696	6.8750278	2	0.032144501	IDP dMRI TBSS MD Superior fronto-occipital fasciculus L	Diastolic blood pressure, automated reading	0.087748235	1.07E-60	nIDP	done	NA	NA
769	ukb-b-20175	BIG40_1645	IDP_dMRI_TBSS_MD_Superior_fronto-occipital_fasciculus_L	Systolic blood pressure, automated reading || id:ukb-b-20175	289	0.094048982	0.156323685	0.074792394	-0.277266421	0.364349645	0.149560831	0.06359705	0.051495216	0.230100967	0.208917638	0.529957697	0.013970011	0.146386407	0.229201301	0.082228296	-3.54E-04	0.002577398	0.890991826	697	490.7564549	287	7.07E-13	IDP dMRI TBSS MD Superior fronto-occipital fasciculus L	Systolic blood pressure, automated reading	0.083753267	1.94E-55	nIDP	NA	NA	NA
770	BIG40_1645	ukb-b-20175	Systolic blood pressure, automated readingSystolic blood pressure, automated reading || id:ukb-b-20175	IDP_dMRI_TBSS_MD_Superior_fronto-occipital_fasciculus_L	4	-0.402000164	-0.014201295	-0.044450683	0.024384666	0.006418974	0.16712188	0.023272135	0.04516145	0.030130489	0.02988715	0.137948987	0.541711158	0.324986884	0.477573136	0.843715039	0.025917158	0.011915156	0.161621765	697	6.942520131	2	0.031077846	IDP dMRI TBSS MD Superior fronto-occipital fasciculus L	Systolic blood pressure, automated reading	0.083753267	1.94E-55	nIDP	done	NA	NA
771	ukb-b-9324	BIG40_1645	IDP_dMRI_TBSS_MD_Superior_fronto-occipital_fasciculus_L	Number of trend entries || id:ukb-b-9324	2	NA	NA	0.217915805	NA	NA	NA	NA	0.26933294	NA	NA	NA	NA	0.418460782	NA	NA	NA	NA	NA	698	NA	NA	NA	IDP dMRI TBSS MD Superior fronto-occipital fasciculus L	Number of trend entries	-0.089479989	1.95E-12	nIDP	NA	NA	NA
772	BIG40_1645	ukb-b-9324	Number of trend entriesNumber of trend entries || id:ukb-b-9324	IDP_dMRI_TBSS_MD_Superior_fronto-occipital_fasciculus_L	4	0.112713418	-0.001980819	-0.00136794	-0.033789721	0.004723197	0.289272243	0.051818876	0.044256797	0.080918641	0.071818855	0.73437706	0.969507633	0.975341997	0.704342217	0.951701909	-0.008268771	0.020623334	0.727240852	698	3.446755288	2	0.178462346	IDP dMRI TBSS MD Superior fronto-occipital fasciculus L	Number of trend entries	-0.089479989	1.95E-12	nIDP	done	NA	NA
773	ukb-b-3656	BIG40_1645	IDP_dMRI_TBSS_MD_Superior_fronto-occipital_fasciculus_L	Number of treatments/medications taken || id:ukb-b-3656	71	-0.053653874	0.070353911	0.160775204	0.127491528	0.019130173	0.374642986	0.182769525	0.125134452	0.441425257	0.328257794	0.886539106	0.700287504	0.198855313	0.773574299	0.953693323	0.002682104	0.004414432	0.545463054	699	82.79936115	69	0.122962648	IDP dMRI TBSS MD Superior fronto-occipital fasciculus L	Number of treatments/medications taken	0.122615752	6.39E-10	nIDP	NA	NA	NA
774	BIG40_1645	ukb-b-3656	Number of treatments/medications takenNumber of treatments/medications taken || id:ukb-b-3656	IDP_dMRI_TBSS_MD_Superior_fronto-occipital_fasciculus_L	4	0.121381171	-0.002069982	0.004201698	-0.007396026	-0.016709427	0.147030432	0.01848288	0.024959065	0.032218959	0.030269902	0.49585861	0.910827744	0.866313015	0.833198184	0.619398665	-0.008494303	0.010483334	0.502869166	699	8.424229581	2	0.014815005	IDP dMRI TBSS MD Superior fronto-occipital fasciculus L	Number of treatments/medications taken	0.122615752	6.39E-10	nIDP	done	NA	NA
775	ukb-b-7992	BIG40_1644	IDP_dMRI_TBSS_MD_Superior_fronto-occipital_fasciculus_R	Diastolic blood pressure, automated reading || id:ukb-b-7992	287	0.079014594	0.148930095	0.19504718	-0.018065998	0.05584784	0.147777068	0.063717347	0.050967389	0.22706538	0.196812096	0.593282647	0.019420704	1.30E-04	0.936640482	0.776797911	0.002127377	0.002542966	0.40353348	700	477.3143713	285	6.88E-12	IDP dMRI TBSS MD Superior fronto-occipital fasciculus R	Diastolic blood pressure, automated reading	0.089200594	9.44E-64	nIDP	NA	NA	NA
776	BIG40_1644	ukb-b-7992	Diastolic blood pressure, automated readingDiastolic blood pressure, automated reading || id:ukb-b-7992	IDP_dMRI_TBSS_MD_Superior_fronto-occipital_fasciculus_R	6	-0.134073958	0.036806727	0.028506702	0.044684305	0.070990339	0.123813972	0.02474034	0.033379223	0.045888317	0.073131577	0.339780871	0.136824457	0.393090955	0.374896992	0.376270498	0.012991595	0.009580962	0.24660257	700	23.036592	4	1.25E-04	IDP dMRI TBSS MD Superior fronto-occipital fasciculus R	Diastolic blood pressure, automated reading	0.089200594	9.44E-64	nIDP	done	NA	NA
777	ukb-b-7992	BIG40_1643	IDP_dMRI_TBSS_MD_Superior_longitudinal_fasciculus_L	Diastolic blood pressure, automated reading || id:ukb-b-7992	287	0.233875806	0.223037733	0.182516561	0.342964491	-0.027792039	0.161887826	0.06421438	0.055777503	0.213095197	0.212046141	0.149646823	5.14E-04	0.001067045	0.108622786	0.895815247	-9.42E-04	0.002785803	0.735600678	701	572.8515914	285	1.63E-21	IDP dMRI TBSS MD Superior longitudinal fasciculus L	Diastolic blood pressure, automated reading	0.096798318	7.36E-78	nIDP	NA	NA	NA
778	BIG40_1643	ukb-b-7992	Diastolic blood pressure, automated readingDiastolic blood pressure, automated reading || id:ukb-b-7992	IDP_dMRI_TBSS_MD_Superior_longitudinal_fasciculus_L	8	0.317572345	0.011453618	0.030396777	0.015647528	0.014463382	0.287561387	0.017954139	0.044399542	0.022610836	0.023315707	0.311744207	0.523514381	0.493584281	0.511209243	0.554691712	-0.020156778	0.01994257	0.351149761	701	82.52313441	6	1.08E-15	IDP dMRI TBSS MD Superior longitudinal fasciculus L	Diastolic blood pressure, automated reading	0.096798318	7.36E-78	nIDP	done	NA	NA
779	ukb-b-20175	BIG40_1643	IDP_dMRI_TBSS_MD_Superior_longitudinal_fasciculus_L	Systolic blood pressure, automated reading || id:ukb-b-20175	289	0.279821281	0.300211467	0.157930895	0.491538636	0.544974649	0.161115619	0.064437429	0.055535929	0.223397236	0.238664847	0.083500178	3.18E-06	0.004458451	0.028580295	0.023133275	-0.002237887	0.002776541	0.420911252	702	569.5589955	287	7.58E-21	IDP dMRI TBSS MD Superior longitudinal fasciculus L	Systolic blood pressure, automated reading	0.093155195	3.19E-72	nIDP	NA	NA	NA
780	BIG40_1643	ukb-b-20175	Systolic blood pressure, automated readingSystolic blood pressure, automated reading || id:ukb-b-20175	IDP_dMRI_TBSS_MD_Superior_longitudinal_fasciculus_L	8	-0.279053168	0.031067751	0.002872983	0.046314193	0.034914582	0.19625408	0.019487664	0.032569726	0.025798046	0.025154975	0.20489253	0.110885302	0.929709578	0.115684152	0.20771508	0.019787972	0.013610145	0.196198054	702	38.24345235	6	1.01E-06	IDP dMRI TBSS MD Superior longitudinal fasciculus L	Systolic blood pressure, automated reading	0.093155195	3.19E-72	nIDP	done	NA	NA
781	ukb-b-7992	BIG40_1642	IDP_dMRI_TBSS_MD_Superior_longitudinal_fasciculus_R	Diastolic blood pressure, automated reading || id:ukb-b-7992	287	0.257592161	0.201756674	0.181533378	-0.026493127	-0.054044122	0.154220993	0.064035234	0.053150973	0.23177037	0.202995249	0.095961901	0.001628722	6.37E-04	0.909074119	0.79025127	-0.001394494	0.002653866	0.599673872	703	519.8693221	285	6.28E-16	IDP dMRI TBSS MD Superior longitudinal fasciculus R	Diastolic blood pressure, automated reading	0.102040798	2.25E-86	nIDP	NA	NA	NA
782	BIG40_1642	ukb-b-7992	Diastolic blood pressure, automated readingDiastolic blood pressure, automated reading || id:ukb-b-7992	IDP_dMRI_TBSS_MD_Superior_longitudinal_fasciculus_R	8	-0.075801354	0.016071407	0.019412325	0.01556609	0.016656903	0.109756561	0.015771491	0.031614834	0.019957704	0.016789811	0.515610935	0.308195202	0.539198251	0.460971375	0.354203708	0.008368815	0.009227316	0.399385593	703	54.99641917	6	4.64E-10	IDP dMRI TBSS MD Superior longitudinal fasciculus R	Diastolic blood pressure, automated reading	0.102040798	2.25E-86	nIDP	done	NA	NA
783	ukb-b-20175	BIG40_1642	IDP_dMRI_TBSS_MD_Superior_longitudinal_fasciculus_R	Systolic blood pressure, automated reading || id:ukb-b-20175	289	0.318672765	0.233545028	0.177975201	0.529041714	0.669758919	0.160435625	0.065591863	0.055323063	0.241873198	0.273716464	0.047951369	3.70E-04	0.001295312	0.029526952	0.01500647	-0.002583184	0.002764823	0.350932675	704	564.7601658	287	2.52E-20	IDP dMRI TBSS MD Superior longitudinal fasciculus R	Systolic blood pressure, automated reading	0.095559535	6.19E-76	nIDP	NA	NA	NA
784	BIG40_1642	ukb-b-20175	Systolic blood pressure, automated readingSystolic blood pressure, automated reading || id:ukb-b-20175	IDP_dMRI_TBSS_MD_Superior_longitudinal_fasciculus_R	8	-0.032405572	0.023127356	-8.16E-04	0.023095155	0.025668801	0.10244959	0.01551757	0.027912872	0.020677015	0.016180735	0.762484067	0.136119613	0.976678193	0.300882315	0.156673751	0.002776711	0.008613449	0.758109773	704	47.69063017	6	1.36E-08	IDP dMRI TBSS MD Superior longitudinal fasciculus R	Systolic blood pressure, automated reading	0.095559535	6.19E-76	nIDP	done	NA	NA
785	ukb-b-13378	BIG40_1554	IDP_dMRI_TBSS_MO_Posterior_corona_radiata_L	Birth weight || id:ukb-b-13378	164	-0.087176289	-0.082052977	-0.012813163	0.230554208	-0.125099153	0.146665838	0.070735996	0.055897577	0.197535937	0.145357807	0.553082393	0.246053288	0.818693472	0.244854106	0.390706511	0.001814519	0.003307442	0.58402373	707	313.0368875	162	1.10E-11	IDP dMRI TBSS MO Posterior corona radiata L	Birth weight	-0.085528396	1.31E-40	nIDP	NA	NA	NA
786	BIG40_1554	ukb-b-13378	Birth weightBirth weight || id:ukb-b-13378	IDP_dMRI_TBSS_MO_Posterior_corona_radiata_L	15	-0.022361374	0.007386607	-0.032105796	0.024282668	0.02583642	0.090690008	0.023514957	0.034586186	0.041446709	0.037632307	0.809092249	0.753427027	0.353260374	0.56728397	0.503580349	-7.00E-04	0.005981838	0.908656894	707	74.95349439	13	9.71E-11	IDP dMRI TBSS MO Posterior corona radiata L	Birth weight	-0.085528396	1.31E-40	nIDP	done	NA	NA
787	ukb-b-13378	BIG40_1553	IDP_dMRI_TBSS_MO_Posterior_corona_radiata_R	Birth weight || id:ukb-b-13378	164	-0.0176452	-0.036881146	-0.048116334	0.10143556	-0.022307691	0.141460508	0.065785387	0.053872459	0.17697275	0.131242251	0.900887304	0.575050993	0.371775381	0.56731914	0.865241841	-7.44E-04	0.003190059	0.815998315	708	291.2081481	162	2.01E-09	IDP dMRI TBSS MO Posterior corona radiata R	Birth weight	-0.086585825	1.39E-41	nIDP	NA	NA	NA
788	BIG40_1553	ukb-b-13378	Birth weightBirth weight || id:ukb-b-13378	IDP_dMRI_TBSS_MO_Posterior_corona_radiata_R	24	0.086298828	-0.001038548	-0.002017138	-0.018968659	-0.018968659	0.050824057	0.017188089	0.014995365	0.03130679	0.030245137	0.103611186	0.951819088	0.892993449	0.550517073	0.536728579	-0.005788901	0.003196747	0.083839255	708	34.16372879	22	0.047272876	IDP dMRI TBSS MO Posterior corona radiata R	Birth weight	-0.086585825	1.39E-41	nIDP	done	NA	NA
789	ukb-b-1096	BIG40_1984	IDP_dMRI_TBSS_OD_Corticospinal_tract_L	Heel bone mineral density (BMD), manual entry (left) || id:ukb-b-1096	226	-0.115172811	-0.022439561	-0.065522679	-0.015855508	-6.70E-04	0.052791641	0.038021941	0.02601984	0.107754662	0.055128443	0.030175837	0.555073992	0.011796253	0.883149717	0.990313964	0.002110791	0.001953037	0.280959904	709	337.841136	224	1.31E-06	IDP dMRI TBSS OD Corticospinal tract L	Heel bone mineral density (BMD), manual entry (left)	-0.095252224	3.00E-09	nIDP	NA	NA	NA
790	BIG40_1984	ukb-b-1096	Heel bone mineral density (BMD), manual entry (left)Heel bone mineral density (BMD) (left) || id:ukb-b-1096	IDP_dMRI_TBSS_OD_Corticospinal_tract_L	21	-0.025163861	-0.047998688	-0.022929859	-0.067969086	-0.069147885	0.048411676	0.024404782	0.019115172	0.053509197	0.0505935	0.60921383	0.049209281	0.230308986	0.218581287	0.18687718	1.64E-04	0.003255845	0.960272877	709	29.05102901	19	0.065186691	IDP dMRI TBSS OD Corticospinal tract L	Heel bone mineral density (BMD), manual entry (left)	-0.095252224	3.00E-09	nIDP	done	NA	NA
791	ukb-b-4657	BIG40_1984	IDP_dMRI_TBSS_OD_Corticospinal_tract_L	Heel bone mineral density (BMD), manual entry (right) || id:ukb-b-4657	223	-0.109678373	0.002643525	-0.076979084	0.064083963	0.024950366	0.055176503	0.039877795	0.026757885	0.111683324	0.055110593	0.048071103	0.947146431	0.00401635	0.566683575	0.651183376	0.001350561	0.001992266	0.498543122	710	323.0311299	221	8.93E-06	IDP dMRI TBSS OD Corticospinal tract L	Heel bone mineral density (BMD), manual entry (right)	-0.09678697	1.27E-09	nIDP	NA	NA	NA
792	BIG40_1984	ukb-b-4657	Heel bone mineral density (BMD), manual entry (right)Heel bone mineral density (BMD) (right) || id:ukb-b-4657	IDP_dMRI_TBSS_OD_Corticospinal_tract_L	21	-0.00691133	-0.013174567	-0.015848666	0.012419122	0.013742289	0.058221242	0.023463046	0.023011088	0.046278356	0.045886752	0.906752734	0.574454793	0.490986649	0.791172997	0.767661881	-6.57E-04	0.003915806	0.868429685	710	42.40532809	19	0.001562083	IDP dMRI TBSS OD Corticospinal tract L	Heel bone mineral density (BMD), manual entry (right)	-0.09678697	1.27E-09	nIDP	done	NA	NA
793	ukb-b-13378	BIG40_2004	IDP_dMRI_TBSS_OD_Posterior_corona_radiata_L	Birth weight || id:ukb-b-13378	164	0.090801804	0.052911967	0.064829292	0.357050469	0.148406322	0.135359822	0.070083148	0.051546738	0.196625491	0.132146783	0.503291758	0.450255917	0.208507572	0.0712247	0.263071264	-6.34E-04	0.003052467	0.835788623	711	266.6065232	162	4.23E-07	IDP dMRI TBSS OD Posterior corona radiata L	Birth weight	0.08064335	2.69E-36	nIDP	NA	NA	NA
794	BIG40_2004	ukb-b-13378	Birth weightBirth weight || id:ukb-b-13378	IDP_dMRI_TBSS_OD_Posterior_corona_radiata_L	3	-1.724988734	0.05285968	0.13286691	0.045910188	0.040520137	0.561984685	0.034957527	0.096738522	0.040591857	0.034246086	0.200501219	0.130505494	0.16960804	0.375423219	0.358314572	0.12600401	0.038020718	0.18656417	711	2.192497008	1	0.138684327	IDP dMRI TBSS OD Posterior corona radiata L	Birth weight	0.08064335	2.69E-36	nIDP	done	NA	NA
795	ukb-b-13378	BIG40_2003	IDP_dMRI_TBSS_OD_Posterior_corona_radiata_R	Birth weight || id:ukb-b-13378	164	-0.055618845	0.027683188	0.078974171	0.09541903	0.071143827	0.139067604	0.065698925	0.053130594	0.193849154	0.1418459	0.689726774	0.673489017	0.137169091	0.623216662	0.616655804	0.003284145	0.003136075	0.296560456	712	281.4141453	162	1.81E-08	IDP dMRI TBSS OD Posterior corona radiata R	Birth weight	0.081261376	7.22E-37	nIDP	NA	NA	NA
796	BIG40_2003	ukb-b-13378	Birth weightBirth weight || id:ukb-b-13378	IDP_dMRI_TBSS_OD_Posterior_corona_radiata_R	4	-0.834968461	0.010349505	0.090342403	0.011912345	0.007152621	0.467326137	0.024701078	0.098396159	0.023540059	0.024942623	0.215900371	0.675223412	0.358540504	0.64766824	0.792958612	0.071931271	0.035924459	0.183191823	712	25.57234906	2	2.80E-06	IDP dMRI TBSS OD Posterior corona radiata R	Birth weight	0.081261376	7.22E-37	nIDP	done	NA	NA
[truncated: 444 more rows]
